# Supplementary material for: catena-Poly[[bis­(pyrazine-2-carbox­amide)mercury(II)]-di-μ-chlorido]
Source: Acta Crystallogr Sect E Struct Rep Online. 2010 Feb 6;66(Pt 3):m261. doi: 10.1107/S1600536810003879 (PMC2983533; doi:10.1107/S1600536810003879)
Supplement: Supplementary file 1 [file e-66-0m261-sup1.cif]

##############################################################################
###                                                                        ###
###        Electronic paper (Acta Crystallographica Section E)             ###
###                                                                        ###
##############################################################################
#                                                                            #
# This CIF contains the data in a paper accepted for publication in Acta     #
# Crystallographica Section E. It conforms to the requirements of Notes      #
# for Authors for Section E, and has been peer reviewed under the auspices   #
# of the IUCr Commission on Journals.                                        #
#                                                                            #
# Full details of the Crystallographic Information File format               #
# are given in the paper "The Crystallographic Information File (CIF):       #
# a New Standard Archive File for Crystallography" by S. R. Hall, F. H.      #
# Allen and I. D. Brown [Acta Cryst. (1991), A47, 655-685].                  #
#                                                                            #
# The current version of the core CIF dictionary is obtainable from          #
# ftp://ftp.iucr.org/pub/cif_core.dic. The current version number is 2.4.    #
#                                                                            #
# Software is freely available for graphical display of the structure(s) in  #
# this CIF.  For information consult the CIF home page http://www.iucr.org/  #
# cif/home.html                                                              #
#                                                                            #
# This file may be used for bona fide research purposes within the           #
# scientific community so long as proper attribution is given to the journal # 
# article from which it was obtained.                                        #
#                                                                            #
##############################################################################
                                             
data_global
_audit_creation_method     'WinGX routine CIF_UPDATE'
_audit_conform_dict_name     cif_core.dic
_audit_conform_dict_version     2.3
_journal_date_recd_electronic     2010-01-03
_journal_date_accepted     2010-02-01
_journal_name_full     'Acta Crystallographica, Section E'
_journal_year     2010
_journal_volume     66
_journal_issue      3
_journal_page_first     m261
_journal_page_last     m261
_journal_paper_category     QM
_journal_coeditor_code     HB5301
_publ_contact_author_name     'Khavasi, Hamid Reza'
_publ_contact_author_address
;
Department of Chemistry
Shahid Beheshti University
G. C.
Evin
Tehran 1983963113
Iran
;
_publ_contact_author_email     h-khavasi@sbu.ac.ir
_publ_contact_author_fax     '98(21)22403041'
_publ_contact_author_phone     '98(21)22401765'
_publ_section_title
;
<i>catena</i>-Poly[[bis(pyrazine-2-carboxamide)mercury(II)]-di-\m-chlorido]
;
loop_
    _publ_author_name
    _publ_author_address
    'Azhdari Tehrani, Alireza'
;
Department of Chemistry
Shahid Beheshti University
G.C.
Evin
Tehran 1983963113
Iran
;
    'Mir Mohammad Sadegh, Bahareh'
;
Department of Chemistry
Shahid Beheshti University
G.C.
Evin
Tehran 1983963113
Iran
;
    'Khavasi, Hamid Reza'
;
Department of Chemistry
Shahid Beheshti University
G.C.
Evin
Tehran 1983963113
Iran
;
data_I
_audit_creation_method     'WinGX routine CIF_UPDATE'
_chemical_name_systematic
;
<i>catena</i>-Poly[[bis(pyrazine-2-carboxamide)mercury(II)]-di-\m-chlorido]
;
_chemical_formula_moiety     'C10 H10 Cl2 Hg1 N6 O2'
_chemical_formula_sum     'C10 H10 Cl2 Hg1 N6 O2'
_chemical_formula_iupac     '[Hg Cl2 (C5 H5 N3 O)2]'
_chemical_formula_weight     517.73
_symmetry_cell_setting     Triclinic
_symmetry_space_group_name_H-M     'P -1'
_symmetry_space_group_name_Hall     '-P 1'
loop_
    _symmetry_equiv_pos_site_id
    _symmetry_equiv_pos_as_xyz
    1 x,y,z
    2 -x,-y,-z
_cell_length_a     3.8451(8)
_cell_length_b     6.4170(13)
_cell_length_c     14.854(3)
_cell_angle_alpha     101.14(3)
_cell_angle_beta     92.53(3)
_cell_angle_gamma     94.69(3)
_cell_volume     357.73(13)
_cell_formula_units_Z     1
_cell_measurement_reflns_used     976
_cell_measurement_theta_min     3.25
_cell_measurement_theta_max     29.11
_cell_measurement_temperature     298(2)
_exptl_crystal_description     Plate
_exptl_crystal_colour     Colourless
_exptl_crystal_size_max     0.48
_exptl_crystal_size_mid     0.15
_exptl_crystal_size_min     0.06
_exptl_crystal_density_diffrn     2.403
_exptl_crystal_density_method     'not measured'
_exptl_crystal_F_000     242
_exptl_absorpt_coefficient_mu     11.143
_exptl_absorpt_correction_type     numerical
_exptl_absorpt_process_details
                            '[optically, by XRED and XSHAPE (Stoe & Cie, 2005)]'
_exptl_absorpt_correction_T_min     0.150
_exptl_absorpt_correction_T_max     0.515
_diffrn_ambient_temperature     298(2)
_diffrn_radiation_type     MoK\a
_diffrn_radiation_wavelength     0.71073
_diffrn_measurement_device_type     'Stoe IPDS II'
_diffrn_measurement_method     \w
_diffrn_reflns_number     4201
_diffrn_reflns_av_R_equivalents     0.096
_diffrn_reflns_theta_min     3.25
_diffrn_reflns_theta_max     29.11
_diffrn_reflns_theta_full     29.11
_diffrn_measured_fraction_theta_max     0.987
_diffrn_measured_fraction_theta_full     0.987
_diffrn_reflns_limit_h_min     -5
_diffrn_reflns_limit_h_max     4
_diffrn_reflns_limit_k_min     -8
_diffrn_reflns_limit_k_max     8
_diffrn_reflns_limit_l_min     -20
_diffrn_reflns_limit_l_max     20
_diffrn_standards_number     0
_reflns_number_total     1887
_reflns_number_gt     1880
_reflns_threshold_expression     I>2\s(I)
_refine_ls_structure_factor_coef     Fsqd
_refine_ls_matrix_type     full
_refine_ls_R_factor_gt     0.0542
_refine_ls_wR_factor_ref     0.1441
_refine_ls_goodness_of_fit_ref     1.083
_refine_ls_restrained_S_all     1.083
_refine_ls_number_reflns     1887
_refine_ls_number_parameters     97
_refine_ls_number_restraints     0
_refine_ls_hydrogen_treatment     constr
_refine_ls_weighting_scheme     calc
_refine_ls_weighting_details
         'calc w=1/[\s^2^(Fo^2^)+(0.1100P)^2^+0.2040P] where P=(Fo^2^+2Fc^2^)/3'
_refine_ls_shift/su_max     0
_refine_diff_density_max     3.252
_refine_diff_density_min     -3.751
_refine_ls_extinction_method     none
loop_
    _atom_type_symbol
    _atom_type_description
    _atom_type_scat_dispersion_real
    _atom_type_scat_dispersion_imag
    _atom_type_scat_source
    C C 0.0033 0.0016 'International Tables Vol C Tables 4.2.6.8 and 6.1.1.4'
    H H 0 0 'International Tables Vol C Tables 4.2.6.8 and 6.1.1.4'
    N N 0.0061 0.0033 'International Tables Vol C Tables 4.2.6.8 and 6.1.1.4'
    O O 0.0106 0.006 'International Tables Vol C Tables 4.2.6.8 and 6.1.1.4'
    Cl Cl 0.1484 0.1585 'International Tables Vol C Tables 4.2.6.8 and 6.1.1.4'
    Hg Hg -2.3894 9.2266 'International Tables Vol C Tables 4.2.6.8 and 6.1.1.4'
_computing_data_collection     'X-AREA (Stoe & Cie, 2005)'
_computing_cell_refinement     'X-AREA (Stoe & Cie, 2005)'
_computing_data_reduction     'X-AREA (Stoe & Cie, 2005)'
_computing_structure_solution     'SHELXTL (Sheldrick, 2008)'
_computing_structure_refinement     'SHELXTL (Sheldrick, 2008)'
_computing_molecular_graphics     'ORTEP-3 (Farrugia, 1997)'
_computing_publication_material     'WinGX (Farrugia, 1999)'
loop_
    _atom_site_type_symbol
    _atom_site_label
    _atom_site_fract_x
    _atom_site_fract_y
    _atom_site_fract_z
    _atom_site_U_iso_or_equiv
    _atom_site_adp_type
    _atom_site_calc_flag
    _atom_site_refinement_flags
    _atom_site_occupancy
    _atom_site_disorder_assembly
    _atom_site_disorder_group
    C C1 0.397(3) 0.5265(12) 0.2863(6) 0.0431(16) Uani d . 1 . .
    H H1 0.3077 0.6583 0.3014 0.052 Uiso calc R 1 . .
    C C2 0.400(3) 0.4268(13) 0.1935(6) 0.0431(16) Uani d . 1 . .
    H H2 0.3177 0.4953 0.1482 0.052 Uiso calc R 1 . .
    C C3 0.632(2) 0.1435(13) 0.2363(6) 0.0391(14) Uani d . 1 . .
    H H3 0.7083 0.008 0.2215 0.047 Uiso calc R 1 . .
    C C4 0.639(2) 0.2438(11) 0.3279(5) 0.0341(12) Uani d . 1 . .
    C C5 0.793(2) 0.1365(12) 0.3999(6) 0.0385(14) Uani d . 1 . .
    N N1 0.520(2) 0.4354(11) 0.3536(5) 0.0429(14) Uani d . 1 . .
    N N2 0.519(2) 0.2350(11) 0.1690(5) 0.0412(13) Uani d . 1 . .
    N N3 0.784(3) 0.2340(13) 0.4863(6) 0.0516(19) Uani d . 1 . .
    H H3A 0.8724 0.1795 0.5296 0.062 Uiso calc R 1 . .
    H H3B 0.6888 0.352 0.4994 0.062 Uiso calc R 1 . .
    O O1 0.924(3) -0.0327(12) 0.3755(5) 0.0539(18) Uani d . 1 . .
    Cl Cl1 0.8689(6) -0.2371(3) 0.05218(16) 0.0444(4) Uani d . 1 . .
    Hg Hg1 0.5 0 0 0.03963(18) Uani d S 1 . .
loop_
    _atom_site_aniso_label
    _atom_site_aniso_U_11
    _atom_site_aniso_U_22
    _atom_site_aniso_U_33
    _atom_site_aniso_U_12
    _atom_site_aniso_U_13
    _atom_site_aniso_U_23
    C1 0.054(4) 0.036(3) 0.041(4) 0.016(3) -0.005(3) 0.007(3)
    C2 0.056(4) 0.042(3) 0.034(4) 0.011(3) 0.000(3) 0.012(3)
    C3 0.046(4) 0.042(3) 0.029(3) 0.016(3) 0.001(3) 0.004(2)
    C4 0.038(3) 0.036(3) 0.029(3) 0.009(2) -0.001(3) 0.006(2)
    C5 0.045(4) 0.040(3) 0.030(3) 0.006(3) -0.004(3) 0.008(2)
    N1 0.052(4) 0.038(3) 0.038(3) 0.012(2) -0.001(3) 0.003(2)
    N2 0.049(4) 0.045(3) 0.031(3) 0.014(2) -0.001(3) 0.007(2)
    N3 0.077(6) 0.045(3) 0.035(3) 0.032(3) -0.003(3) 0.003(3)
    O1 0.084(5) 0.047(3) 0.033(3) 0.033(3) 0.001(3) 0.004(2)
    Cl1 0.0448(9) 0.0477(9) 0.0434(10) 0.0146(7) 0.0022(8) 0.0114(7)
    Hg1 0.0397(2) 0.0505(3) 0.0305(2) 0.01765(14) -0.00015(15) 0.00733(15)
_geom_special_details
;
All e.s.d.'s (except the e.s.d. in the dihedral angle between two l.s. planes)
are estimated using the full covariance matrix. The cell e.s.d.'s are taken
into account individually in the estimation of e.s.d.'s in distances, angles
and torsion angles; correlations between e.s.d.'s in cell parameters are only
used when they are defined by crystal symmetry. An approximate (isotropic)
treatment of cell e.s.d.'s is used for estimating e.s.d.'s involving l.s.
planes.
;
loop_
    _geom_bond_atom_site_label_1
    _geom_bond_atom_site_label_2
    _geom_bond_site_symmetry_2
    _geom_bond_distance
    _geom_bond_publ_flag
    C1 N1 . 1.340(12) ?
    C1 C2 . 1.404(12) ?
    C1 H1 . 0.93 ?
    C2 N2 . 1.338(11) ?
    C2 H2 . 0.93 ?
    C3 N2 . 1.327(11) ?
    C3 C4 . 1.387(10) ?
    C3 H3 . 0.93 ?
    C4 N1 . 1.338(10) ?
    C4 C5 . 1.506(11) ?
    C5 O1 . 1.232(11) ?
    C5 N3 . 1.318(11) ?
    N3 H3A . 0.86 ?
    N3 H3B . 0.86 ?
    Cl1 Hg1 1_655 2.970(2) n
    Hg1 Cl1 2_655 2.375(2) n
    Hg1 N2 2_655 2.661(7) n
    Hg1 Cl1 2_755 2.970(2) ?
    Hg1 N2 . 2.661(7) y
    Hg1 Cl1 1_455 2.970(2) y
    Hg1 Cl1 . 2.375(2) y
loop_
    _geom_angle_atom_site_label_1
    _geom_angle_atom_site_label_2
    _geom_angle_atom_site_label_3
    _geom_angle_site_symmetry_1
    _geom_angle_site_symmetry_3
    _geom_angle
    _geom_angle_publ_flag
    N1 C1 C2 . . 121.3(7) ?
    N1 C1 H1 . . 119.4 ?
    C2 C1 H1 . . 119.4 ?
    N2 C2 C1 . . 121.3(8) ?
    N2 C2 H2 . . 119.4 ?
    C1 C2 H2 . . 119.4 ?
    N2 C3 C4 . . 122.0(7) ?
    N2 C3 H3 . . 119 ?
    C4 C3 H3 . . 119 ?
    N1 C4 C3 . . 121.7(8) ?
    N1 C4 C5 . . 119.3(7) ?
    C3 C4 C5 . . 118.9(7) ?
    O1 C5 N3 . . 124.0(8) ?
    O1 C5 C4 . . 119.1(7) ?
    N3 C5 C4 . . 116.9(7) ?
    C4 N1 C1 . . 116.7(7) ?
    C3 N2 C2 . . 117.0(7) ?
    C3 N2 Hg1 . . 116.0(5) ?
    C2 N2 Hg1 . . 126.8(6) ?
    C5 N3 H3A . . 120 ?
    C5 N3 H3B . . 120 ?
    H3A N3 H3B . . 120 ?
    Hg1 Cl1 Hg1 . 1_655 91.31(7) y
    Cl1 Hg1 Cl1 2_655 . 180.0 n
    Cl1 Hg1 N2 2_655 . 89.49(17) n
    Cl1 Hg1 N2 . . 90.51(17) n
    Cl1 Hg1 N2 2_655 2_655 90.51(17) ?
    Cl1 Hg1 N2 . 2_655 89.49(17) ?
    N2 Hg1 N2 . 2_655 180.0 n
    Cl1 Hg1 Cl1 2_655 2_755 91.31(7) ?
    Cl1 Hg1 Cl1 . 2_755 88.69(7) n
    N2 Hg1 Cl1 . 2_755 94.05(18) n
    N2 Hg1 Cl1 2_655 2_755 85.95(18) n
    Cl1 Hg1 Cl1 2_655 1_455 88.69(7) ?
    Cl1 Hg1 Cl1 . 1_455 91.31(7) ?
    N2 Hg1 Cl1 . 1_455 85.95(18) ?
    N2 Hg1 Cl1 2_655 1_455 94.05(18) ?
    Cl1 Hg1 Cl1 2_755 1_455 180.0 ?
loop_
    _geom_torsion_atom_site_label_1
    _geom_torsion_atom_site_label_2
    _geom_torsion_atom_site_label_3
    _geom_torsion_atom_site_label_4
    _geom_torsion_site_symmetry_1
    _geom_torsion_site_symmetry_2
    _geom_torsion_site_symmetry_3
    _geom_torsion_site_symmetry_4
    _geom_torsion
    _geom_torsion_publ_flag
    N1 C1 C2 N2 . . . . 1.5(15) ?
    N2 C3 C4 N1 . . . . 2.4(13) ?
    N2 C3 C4 C5 . . . . -175.8(8) ?
    N1 C4 C5 O1 . . . . -174.9(9) ?
    C3 C4 C5 O1 . . . . 3.3(12) ?
    N1 C4 C5 N3 . . . . 4.0(12) ?
    C3 C4 C5 N3 . . . . -177.8(9) ?
    C3 C4 N1 C1 . . . . -0.5(12) ?
    C5 C4 N1 C1 . . . . 177.7(8) ?
    C2 C1 N1 C4 . . . . -1.4(13) ?
    C4 C3 N2 C2 . . . . -2.3(13) ?
    C4 C3 N2 Hg1 . . . . -176.7(6) ?
    C1 C2 N2 C3 . . . . 0.4(13) ?
    C1 C2 N2 Hg1 . . . . 174.2(7) n
    Hg1 Cl1 Hg1 N2 1_655 . . . -94.04(18) ?
    Hg1 Cl1 Hg1 N2 1_655 . . 2_655 85.96(18) ?
    Hg1 Cl1 Hg1 Cl1 1_655 . . 2_755 0 ?
    Hg1 Cl1 Hg1 Cl1 1_655 . . 1_455 180 ?
    C3 N2 Hg1 Cl1 . . . 2_655 163.8(6) ?
    C2 N2 Hg1 Cl1 . . . 2_655 -10.0(8) ?
    C3 N2 Hg1 Cl1 . . . . -16.2(6) ?
    C2 N2 Hg1 Cl1 . . . . 170.0(8) ?
    C3 N2 Hg1 Cl1 . . . 2_755 -104.9(6) ?
    C2 N2 Hg1 Cl1 . . . 2_755 81.3(8) ?
    C3 N2 Hg1 Cl1 . . . 1_455 75.1(6) ?
    C2 N2 Hg1 Cl1 . . . 1_455 -98.7(8) n
loop_
    _geom_hbond_atom_site_label_D
    _geom_hbond_atom_site_label_H
    _geom_hbond_atom_site_label_A
    _geom_hbond_site_symmetry_A
    _geom_hbond_distance_DH
    _geom_hbond_distance_HA
    _geom_hbond_distance_DA
    _geom_hbond_angle_DHA
    _geom_hbond_publ_flag
    N3 H3A O1 2_756 0.86 2.01 2.864(12) 176 yes
    N3 H3B N1 . 0.86 2.40 2.758(12) 105 yes
    N3 H3B N1 2_666 0.86 2.54 3.198(12) 134 yes
