# Supplementary material for: catena-Poly[[bis­(pyrazine-2-carbox­amide)mercury(II)]-di-μ-chlorido]
Source: Acta Crystallogr Sect E Struct Rep Online. 2010 Feb 6;66(Pt 3):m261. doi: 10.1107/S1600536810003879 (PMC2983533; doi:10.1107/S1600536810003879)
Supplement: Supplementary file 2 [file e-66-0m261-Isup2.hkl]

#
# h,k,l, Fc-squared, Fo-squared, sigma(Fo-squared) and status flag
#
data_I
_shelx_title ' KH285H IN P1'
_shelx_refln_list_code          4
_shelx_F_calc_maximum       76.70
_exptl_crystal_F_000       308.00
_reflns_d_resolution_high  0.7305
 
loop_
 _symmetry_equiv_pos_as_xyz
 'x, y, z'
 '-x, -y, -z'
 
_cell_length_a     3.8451
_cell_length_b     6.4170
_cell_length_c    14.8544
_cell_angle_alpha 101.144
_cell_angle_beta   92.531
_cell_angle_gamma  94.691
 
_shelx_F_squared_multiplier     1.000
 
loop_
 _refln_index_h
 _refln_index_k
 _refln_index_l
 _refln_F_squared_calc
 _refln_F_squared_meas
 _refln_F_squared_sigma
 _refln_observed_status
   2   0   0     2885.77     1736.67      7.95 o
   3   0   0     1715.33     1238.42      6.26 o
   4   0   0      158.04      165.07      3.19 o
   5   0   0      113.39      145.35     31.70 o
  -5   1   0      191.07      225.23     34.50 o
  -4   1   0      452.30      513.23     28.73 o
  -3   1   0      770.26      766.01     80.39 o
   0   1   0     5486.80     3093.04     60.16 o
   1   1   0      682.27      445.25     26.25 o
   2   1   0      368.06      260.03     26.03 o
   3   1   0     1127.87      873.75      5.04 o
   4   1   0      244.93      257.77      3.50 o
   5   1   0       51.67       59.06     12.14 o
  -5   2   0      106.40       84.81      1.97 o
  -4   2   0      753.06      796.14      6.49 o
  -3   2   0      529.65      617.02     56.05 o
   0   2   0     1580.89     1097.14     16.53 o
   1   2   0     2936.59     2050.82     16.70 o
   2   2   0     1518.77     1177.49      3.68 o
   3   2   0      334.58      283.17      2.74 o
   4   2   0      248.37      226.43      3.41 o
  -5   3   0      125.78      132.44      2.68 o
  -4   3   0      586.89      786.89      3.79 o
  -3   3   0     1058.30     1010.79      3.83 o
  -2   3   0     1062.59     1167.75      4.67 o
  -1   3   0     1785.10     1580.13     89.62 o
   0   3   0     1050.17      786.74     11.39 o
   1   3   0      830.66      660.40     15.61 o
   2   3   0     1636.33     1466.02      3.60 o
   3   3   0      203.64      212.29      2.96 o
   4   3   0      104.45       92.35      2.16 o
  -4   4   0      204.68      256.58      2.79 o
  -3   4   0     1120.78     1491.57      4.90 o
  -2   4   0     1312.37     1532.30      5.18 o
  -1   4   0      941.74      772.37     21.87 o
   0   4   0     3662.53     3456.77    144.35 o
   1   4   0      790.26      759.21     10.43 o
   2   4   0      633.32      657.89      4.29 o
   3   4   0      243.75      249.76      2.54 o
   4   4   0       24.39       36.06      2.45 o
  -4   5   0      268.84      328.98      3.13 o
  -3   5   0      456.95      553.22      3.51 o
  -2   5   0     1672.91     1764.07     95.34 o
  -1   5   0      448.16      320.62     34.89 o
   0   5   0     1272.35     1375.68     35.74 o
   1   5   0      681.76      724.37     10.27 o
   2   5   0       96.91      116.58      7.59 o
   3   5   0      130.24      176.64      2.75 o
  -4   6   0      225.51      147.78      2.45 o
  -3   6   0       65.65       45.63      1.80 o
  -2   6   0      519.90      506.29     18.06 o
  -1   6   0      261.14      296.12     19.76 o
   0   6   0       91.78      110.38     29.66 o
   1   6   0      320.11      399.97     16.43 o
   2   6   0       49.87       65.11      8.11 o
   3   6   0       24.27       24.01      1.47 o
  -3   7   0      172.05      161.79      2.97 o
  -2   7   0      188.28      157.55     27.59 o
  -1   7   0      330.90      399.60      9.78 o
   0   7   0      158.28      200.76     21.34 o
   1   7   0      118.03      167.56      2.59 o
   2   7   0       62.71       72.17      1.60 o
  -2   8   0       35.21       34.46      1.94 o
  -1   8   0       57.98       83.34     11.84 o
   0   8   0      138.60      190.45     34.84 o
   1   8   0       18.55       22.62      2.11 o
  -1  -8   1       39.88       50.30      4.73 o
   0  -8   1      118.44      191.57     36.59 o
   1  -8   1       97.29      120.24     18.37 o
   2  -8   1       67.31       69.42     10.52 o
  -2  -7   1       66.94       81.92      1.62 o
  -1  -7   1       36.06       48.67      7.65 o
   0  -7   1       51.70       73.00     16.04 o
   1  -7   1      338.18      383.04      4.90 o
   2  -7   1       45.38       42.08      2.24 o
   3  -7   1      199.75      205.73      3.19 o
  -3  -6   1       13.62       13.06      2.40 o
  -2  -6   1       86.97      103.20      9.20 o
  -1  -6   1      372.99      416.45     30.94 o
   0  -6   1      128.84      163.10      9.13 o
   1  -6   1      833.70      707.32    194.36 o
   2  -6   1      451.95      382.85     54.08 o
   3  -6   1      240.69      221.28      2.94 o
   4  -6   1      306.39      215.28      2.76 o
  -4  -5   1       25.41       23.33      1.86 o
  -3  -5   1      167.20      220.57      3.00 o
  -2  -5   1      204.62      243.81     11.29 o
  -1  -5   1     1164.90     1201.76     74.56 o
   0  -5   1      811.65      857.76     47.94 o
   1  -5   1      810.24      682.54    100.97 o
   2  -5   1     1314.20     1240.70     62.06 o
   3  -5   1      412.57      493.50      3.48 o
   4  -5   1      264.42      335.39      3.18 o
  -4  -4   1       23.51       29.27      2.51 o
  -3  -4   1      301.62      348.87     35.95 o
  -2  -4   1      352.85      342.38     16.27 o
  -1  -4   1      317.34      283.31      2.87 o
   0  -4   1     1325.82     1186.83     55.37 o
   1  -4   1     1288.17      986.64     70.74 o
   2  -4   1     1083.77      712.81     66.57 o
   3  -4   1     1237.69     1584.41      5.22 o
   4  -4   1      275.39      337.21      3.07 o
  -4  -3   1      113.31      118.04      2.93 o
  -3  -3   1      342.03      319.30     17.40 o
  -2  -3   1     1336.95     1174.45      6.66 o
  -1  -3   1      894.59      692.14     32.96 o
   0  -3   1     2598.70     1969.01     48.47 o
   1  -3   1     5428.38     5679.57     11.66 o
   2  -3   1      539.58      449.15      3.02 o
   3  -3   1     1402.35     1729.04      5.30 o
   4  -3   1      475.52      625.98      3.56 o
   5  -3   1       63.80       68.62      2.41 o
  -5  -2   1       29.33       24.53      2.86 o
  -4  -2   1      235.96      229.27      3.52 o
  -3  -2   1       96.82       55.43     24.16 o
  -2  -2   1      225.38      143.53     12.80 o
  -1  -2   1     3192.22     2260.69     56.78 o
   0  -2   1     1774.43     1251.86     31.09 o
   2  -2   1     2077.05     1993.44    593.54 o
   3  -2   1      925.43      866.71     81.09 o
   4  -2   1      694.25      782.06     21.27 o
   5  -2   1       57.85       65.72      2.41 o
  -5  -1   1       35.14       31.24      2.80 o
  -4  -1   1      368.82      344.20      3.37 o
  -3  -1   1     1207.56      928.71      4.73 o
  -2  -1   1     1728.99     1073.73     60.43 o
   3  -1   1      632.06      534.02     52.95 o
   4  -1   1      397.63      463.64     74.04 o
   5  -1   1      210.83      239.30     46.65 o
  -5   0   1      126.52      129.82     19.98 o
  -4   0   1      181.76      171.57      3.22 o
  -3   0   1     1642.18     1536.28      6.71 o
  -2   0   1     2108.68     1618.83      5.33 o
   1   0   1     1692.66     1450.63      8.64 o
   2   0   1     3668.48     2452.35      8.88 o
   3   0   1     1203.98      845.20      5.29 o
   4   0   1      191.09      222.39     34.92 o
   5   0   1      179.83      171.25     24.32 o
  -5   1   1      232.97      231.96     20.18 o
  -4   1   1      326.50      376.30     16.10 o
  -3   1   1     1487.01     1686.41      8.17 o
  -1   1   1     1397.13     1539.98      6.44 o
   0   1   1     1530.38     1204.11    155.67 o
   1   1   1     3778.75     2513.54      8.74 o
   2   1   1      616.89      359.06      3.19 o
   3   1   1      909.13      705.27      4.62 o
   4   1   1      271.35      205.29      2.87 o
   5   1   1       68.25       64.57     12.65 o
  -5   2   1      159.91      197.14      2.82 o
  -4   2   1      585.00      742.97      3.74 o
  -3   2   1      623.43      601.15      2.98 o
  -2   2   1     1655.58     1872.84      5.51 o
  -1   2   1     2640.80     2729.36    300.22 o
   0   2   1     1447.67      815.26    160.33 o
   1   2   1     5883.28     4604.01     10.30 o
   2   2   1     1222.02     1004.37      4.79 o
   3   2   1      397.64      342.95      3.34 o
   4   2   1      312.12      278.64      3.60 o
  -5   3   1       78.88       87.68      2.51 o
  -4   3   1      517.22      719.59      3.64 o
  -3   3   1     1142.55     1471.35      4.70 o
  -2   3   1      570.04      464.79      2.90 o
  -1   3   1     4978.53     4944.71     31.86 o
   0   3   1     1920.06     1514.55      9.62 o
   1   3   1     1238.95     1034.36     54.18 o
   2   3   1     1374.59     1233.53      4.97 o
   3   3   1      145.10      145.32      2.70 o
   4   3   1      145.22      150.12      3.07 o
  -4   4   1      259.36      243.85      2.37 o
  -3   4   1     1583.31     1590.33      4.67 o
  -2   4   1      898.88      978.68      4.19 o
  -1   4   1     2361.27     2098.67     61.91 o
   0   4   1     2920.10     2803.28     97.54 o
   1   4   1      512.55      490.78     19.63 o
   2   4   1      754.59      749.36      3.99 o
   3   4   1      217.02      281.40      3.02 o
   4   4   1       38.35       38.67      2.48 o
  -4   5   1       99.67       87.72      1.85 o
  -3   5   1      491.69      614.36      3.51 o
  -2   5   1      736.26      804.92     43.89 o
  -1   5   1      233.43      218.78     17.26 o
   0   5   1      900.11     1009.20     71.64 o
   1   5   1      340.28      366.02      2.41 o
   2   5   1      102.03      126.34     10.48 o
   3   5   1      125.51      157.82      2.67 o
  -4   6   1      209.60      177.76      2.57 o
  -3   6   1      192.58      204.39      2.76 o
  -2   6   1      457.26      378.44     24.81 o
  -1   6   1      396.94      445.40     32.18 o
   0   6   1      293.97      377.83     29.95 o
   1   6   1      315.89      372.75     15.73 o
   2   6   1       61.86       70.70      9.44 o
   3   6   1       31.88       36.33      3.72 o
  -3   7   1      100.96       61.56      2.02 o
  -2   7   1      108.95       89.48     11.25 o
  -1   7   1      505.94      614.09      3.73 o
   0   7   1      146.93      203.66     13.11 o
   1   7   1       68.51       94.96      5.05 o
   2   7   1       59.80       71.94      1.84 o
  -2   8   1      105.27      112.46     10.76 o
  -1   8   1      128.32      166.75     27.68 o
   0   8   1       55.02       81.44     14.25 o
   1   8   1        3.82       10.84      7.13 o
  -1  -8   2        8.09       11.67      3.33 o
   0  -8   2      129.03      171.15     40.50 o
   1  -8   2       37.35       54.44     14.26 o
   2  -8   2      100.98      103.63      3.99 o
  -2  -7   2       63.63       79.02      9.25 o
  -1  -7   2       25.28       34.62      1.11 o
   0  -7   2      192.92      238.96     17.34 o
   1  -7   2      252.17      264.36     60.33 o
   2  -7   2      115.45       86.97     12.46 o
   3  -7   2      253.17      254.09      3.39 o
  -3  -6   2       36.45       41.13      2.51 o
  -2  -6   2      188.61      223.56     21.78 o
  -1  -6   2      345.05      380.36     13.58 o
   0  -6   2      290.32      332.86     17.40 o
   1  -6   2      805.98      789.48     54.73 o
   2  -6   2      539.99      483.36     29.31 o
   3  -6   2      275.57      165.10      2.33 o
   4  -6   2      358.06      397.21      3.91 o
  -4  -5   2       36.37       33.14      1.97 o
  -3  -5   2      106.55      108.09     18.25 o
  -2  -5   2       75.18       91.85      2.97 o
  -1  -5   2      582.36      588.55      8.67 o
   0  -5   2      905.42      917.40     71.26 o
   1  -5   2      588.59      475.04     56.70 o
   2  -5   2     1349.00     1435.25     71.36 o
   3  -5   2      396.86      421.13      3.36 o
   4  -5   2      279.38      357.51      3.43 o
  -4  -4   2       50.39       50.74      2.71 o
  -3  -4   2      281.52      299.40     27.94 o
  -2  -4   2      270.12      263.76     14.00 o
  -1  -4   2      532.43      496.19     10.49 o
   0  -4   2     3117.49     2798.59    203.77 o
   1  -4   2      499.43      390.82     37.72 o
   2  -4   2     1519.41     1123.20    196.56 o
   3  -4   2     1377.26     1711.21      5.58 o
   4  -4   2      161.32      207.95      2.74 o
  -4  -3   2       30.54       33.82      2.49 o
  -3  -3   2       63.03       58.48      9.33 o
  -2  -3   2     1265.36     1043.64     70.19 o
  -1  -3   2     1106.61      861.70     22.24 o
   0  -3   2     4373.55     3616.54    194.94 o
   1  -3   2     2977.98     2764.27    193.82 o
   2  -3   2      992.97     1035.55     79.97 o
   3  -3   2     1337.39     1717.88      5.54 o
   4  -3   2      131.72      187.65      2.64 o
   5  -3   2       79.95       82.58      2.61 o
  -5  -2   2       45.10       34.56      2.99 o
  -4  -2   2      259.50      254.25      2.97 o
  -3  -2   2      264.20      248.53     25.32 o
  -2  -2   2     3767.21     3089.02    117.61 o
  -1  -2   2     3849.10     2782.19    339.96 o
   0  -2   2      906.20      919.10      7.70 o
   2  -2   2     1887.84     2001.24      9.57 o
   3  -2   2      920.39      768.33    222.72 o
   4  -2   2      812.31      881.96     39.45 o
   5  -2   2      198.78      192.36     16.98 o
  -5  -1   2       34.39       34.11      2.70 o
  -4  -1   2      381.97      414.87      4.15 o
  -3  -1   2     1184.53     1073.63     48.53 o
  -2  -1   2     3159.72     2354.30    487.09 o
   2  -1   2     3213.86     2921.31    107.17 o
   3  -1   2      521.93      435.98    137.23 o
   4  -1   2      567.11      563.70     59.50 o
   5  -1   2      186.60      204.15     35.37 o
  -5   0   2      113.76      118.27     14.92 o
  -4   0   2      314.95      349.16      3.93 o
  -3   0   2     1900.12     1363.70    759.28 o
  -2   0   2      959.83      658.67    254.31 o
  -1   0   2      242.10      230.62     16.76 o
   1   0   2      912.99      832.09      5.22 o
   2   0   2     1941.97     1574.46      6.65 o
   3   0   2     1548.40     1030.62      5.61 o
   4   0   2      301.13      331.17     67.51 o
   5   0   2      165.95      207.45     53.48 o
  -5   1   2      191.30      189.55     10.49 o
  -4   1   2      284.85      322.91     12.34 o
  -3   1   2      913.59     1047.64      6.48 o
  -2   1   2     3073.40     2161.02     11.76 o
  -1   1   2     1759.46     1769.32     11.98 o
   1   1   2     4539.84     4213.51     10.43 o
   2   1   2      803.31      558.53      3.59 o
   3   1   2     1471.32     1090.22      5.21 o
   4   1   2      131.15      110.56      2.93 o
   5   1   2       35.33       41.25      8.24 o
  -5   2   2      135.46      109.62      2.19 o
  -4   2   2      566.08      771.19      3.68 o
  -3   2   2      265.31      317.34      2.74 o
  -2   2   2     2860.75     3245.60      6.85 o
  -1   2   2     2837.19     2963.68     66.86 o
   0   2   2     1077.68      779.58     99.84 o
   1   2   2     4602.09     3857.14      8.72 o
   2   2   2      682.89      524.99      3.26 o
   3   2   2      583.89      438.48      3.11 o
   4   2   2      230.18      207.82      3.16 o
  -5   3   2       91.01       87.53      2.57 o
  -4   3   2      767.80      840.10      3.64 o
  -3   3   2      938.45     1156.98      4.21 o
  -2   3   2     2035.75     2389.53      5.94 o
   0   3   2     1630.99     1309.16     57.65 o
   1   3   2     2747.48     2240.90    122.11 o
   2   3   2     1323.31     1020.25      4.15 o
   3   3   2      240.12      216.41      2.36 o
   4   3   2      146.66      154.42      2.97 o
  -4   4   2      292.39      297.16      2.41 o
  -3   4   2      979.80      977.52      3.69 o
  -2   4   2      487.10      569.89      3.38 o
  -1   4   2     1482.81     1251.89     16.32 o
   0   4   2     1374.90     1223.20     73.48 o
   1   4   2      392.63      363.46     15.25 o
   2   4   2      497.96      481.12      3.42 o
   3   4   2      122.40      135.93      2.63 o
   4   4   2       13.46       12.86      2.37 o
  -4   5   2      128.07      152.15      2.63 o
  -3   5   2      349.62      379.02      2.64 o
  -2   5   2      661.78      720.25     56.25 o
  -1   5   2      524.28      422.37     41.63 o
   0   5   2      931.46     1039.22     87.87 o
   1   5   2      416.21      468.05     14.48 o
   2   5   2      145.21      149.66      7.80 o
   3   5   2      122.37      147.95      2.14 o
  -3   6   2      146.12      133.72      2.05 o
  -2   6   2      903.82      666.89     33.25 o
  -1   6   2      562.35      536.66     69.66 o
   0   6   2      143.68      177.83      9.02 o
   1   6   2      307.67      360.46     14.33 o
   2   6   2       18.10       23.73      1.82 o
   3   6   2       13.95       11.39      1.62 o
  -3   7   2      140.23      120.40      2.80 o
  -2   7   2      186.17      152.97      6.52 o
  -1   7   2      240.14      313.75     12.75 o
   0   7   2       21.94       36.66      5.42 o
   1   7   2      136.65      181.50      9.45 o
   2   7   2       51.46       55.72      4.37 o
  -2   8   2       46.79       40.38      1.73 o
  -1   8   2       97.86      133.40     15.84 o
   0   8   2       61.04       88.31     17.83 o
   1   8   2       19.25       17.76      1.81 o
  -1  -8   3       21.92       28.03      4.90 o
   0  -8   3       85.61      104.33      9.67 o
   1  -8   3       35.92       41.35     10.29 o
   2  -8   3      109.59       98.62     22.94 o
  -2  -7   3       78.35       90.24      9.00 o
  -1  -7   3       73.07       84.38     13.43 o
   0  -7   3      257.28      340.01     43.34 o
   1  -7   3      383.47      444.64     71.57 o
   2  -7   3      177.91      125.78     32.46 o
   3  -7   3      357.29      371.02      3.95 o
  -3  -6   3       16.01       21.16      8.78 o
  -2  -6   3      136.90      157.54     18.79 o
  -1  -6   3      356.96      375.67     14.82 o
   0  -6   3      169.37      194.75     17.93 o
   1  -6   3      731.41      736.81     24.20 o
   2  -6   3      389.38      349.27     29.33 o
   3  -6   3      240.48      206.40      3.06 o
   4  -6   3      277.72      301.98      3.74 o
  -4  -5   3       31.88       22.21      2.00 o
  -3  -5   3       54.54       71.89      5.98 o
  -2  -5   3       71.09       80.96     11.69 o
  -1  -5   3      950.79      999.25     44.01 o
   0  -5   3      422.42      430.23     32.75 o
   1  -5   3      947.85      726.60    177.94 o
   2  -5   3     2131.26     2159.52    144.06 o
   3  -5   3      291.96      280.84      3.12 o
   4  -5   3      317.57      388.88      3.51 o
  -4  -4   3       11.08        8.56      1.83 o
  -3  -4   3      299.01      316.61     31.85 o
  -2  -4   3      411.34      414.62     13.79 o
  -1  -4   3     1182.21     1108.78      6.77 o
   0  -4   3     2032.80     1949.95     52.88 o
   1  -4   3      609.84      495.97     64.01 o
   2  -4   3     1386.78      939.29    225.38 o
   3  -4   3      230.23      264.34      2.97 o
   4  -4   3      113.79      139.76      2.61 o
  -4  -3   3       29.37       29.40      2.64 o
  -3  -3   3      416.97      383.49      9.80 o
  -2  -3   3     1250.96     1110.47     30.36 o
  -1  -3   3      438.04      379.72     28.69 o
   0  -3   3     4189.45     4013.92     57.14 o
   1  -3   3     3153.34     2940.48    303.70 o
   2  -3   3     1217.66     1230.67     75.96 o
   3  -3   3     1552.40     1794.65    271.37 o
   4  -3   3      601.39      702.00      3.96 o
   5  -3   3      202.62      219.71      3.31 o
  -5  -2   3       56.19       39.79      3.03 o
  -4  -2   3      367.31      411.57      3.92 o
  -3  -2   3      830.11      744.09     57.52 o
  -2  -2   3     2889.50     2171.56    550.66 o
  -1  -2   3     3232.41     2949.14     66.38 o
   0  -2   3     3922.25     4062.22     34.67 o
   2  -2   3     1130.80     1209.92     46.84 o
   3  -2   3     1119.05      982.78    329.98 o
   4  -2   3      906.84      981.32    184.05 o
   5  -2   3       88.98       78.63      3.60 o
  -5  -1   3       46.38       28.81      2.76 o
  -4  -1   3      442.46      451.45      3.67 o
  -3  -1   3      506.52      463.10     82.51 o
  -2  -1   3      200.92      163.37     39.46 o
  -1  -1   3     4317.57     3957.22     10.99 o
   0  -1   3     2301.34     2396.87      8.66 o
   1  -1   3     2255.88     2289.37      8.47 o
   3  -1   3      872.94      720.49    185.32 o
   4  -1   3      612.09      669.39    118.92 o
   5  -1   3       90.00       99.55     17.89 o
  -5   0   3       95.28       75.52      3.65 o
  -4   0   3      276.71      298.16      3.82 o
  -3   0   3     1491.02     1376.45    340.29 o
  -2   0   3     1112.66      989.14    260.51 o
   1   0   3      652.00      656.06      4.51 o
   2   0   3     4510.13     2867.59      8.25 o
   3   0   3      718.49      688.06    132.20 o
   4   0   3      137.48      142.71     27.20 o
   5   0   3      131.73      141.70     24.11 o
  -5   1   3      168.39      174.97     21.91 o
  -4   1   3      114.44      131.27      3.45 o
  -3   1   3      930.15     1053.14      6.26 o
  -2   1   3     2511.54     1304.35      9.23 o
  -1   1   3      719.64      763.65     19.45 o
   2   1   3     1530.14     1350.27      5.36 o
   3   1   3      953.11      759.11      4.36 o
   4   1   3      112.44      101.33      9.39 o
   5   1   3       74.29       71.43     14.21 o
  -5   2   3      206.56      249.04      3.06 o
  -4   2   3      524.21      696.53      3.54 o
  -3   2   3      849.94     1044.41      3.85 o
  -2   2   3     4596.45     5393.74      8.52 o
  -1   2   3     2685.65     2806.25     56.67 o
   0   2   3     5341.64     3736.25     10.39 o
   2   2   3     1156.31     1049.77      4.56 o
   3   2   3      639.15      471.86      3.15 o
   4   2   3      250.68      210.94      2.60 o
  -5   3   3      113.42      122.33      2.62 o
  -4   3   3      623.32      820.74      3.80 o
  -3   3   3      610.29      741.03      3.48 o
  -2   3   3     1408.31     1504.68      4.46 o
  -1   3   3     3027.77     3001.29     47.44 o
   0   3   3     1302.47     1094.85     78.36 o
   1   3   3     1191.40     1035.75     46.83 o
   2   3   3      875.35      726.00      3.54 o
   3   3   3       82.96       78.50      2.45 o
   4   3   3      108.48       96.54      2.79 o
  -4   4   3      170.30      234.56      2.74 o
  -3   4   3      713.36      836.25      3.38 o
  -2   4   3      667.52      709.65     64.03 o
  -1   4   3     1504.94     1321.26     27.48 o
   0   4   3     1643.90     1530.01     39.58 o
   1   4   3      397.37      372.85     10.79 o
   2   4   3      665.16      617.14      4.74 o
   3   4   3       71.31       83.39      2.39 o
   4   4   3       28.34       27.57      1.77 o
  -4   5   3      120.97      154.45      2.57 o
  -3   5   3      787.49      608.56      3.11 o
  -2   5   3     1055.22      940.52     53.05 o
  -1   5   3      185.09      146.59     17.37 o
   0   5   3      923.59      907.55     29.19 o
   1   5   3      132.58      140.45      4.97 o
   2   5   3       66.00       70.38      2.63 o
   3   5   3       83.61       85.81      7.35 o
  -3   6   3      198.14      224.25      2.84 o
  -2   6   3      573.80      540.84     16.89 o
  -1   6   3      108.55      123.20      7.45 o
   0   6   3      418.72      493.41     56.71 o
   1   6   3      296.10      356.68     22.63 o
   2   6   3       43.90       49.19      1.57 o
   3   6   3       64.77       69.85     17.31 o
  -3   7   3      104.45       89.49      2.69 o
  -2   7   3      152.47      131.61     10.97 o
  -1   7   3      190.02      243.98      9.52 o
   0   7   3       77.20      119.37     15.50 o
   1   7   3       80.93      102.81      7.24 o
   2   7   3       43.89       54.31      1.37 o
  -1   8   3      113.72      141.25     14.06 o
   0   8   3       62.87       87.57     13.05 o
  -1  -8   4       43.84       57.85     10.05 o
   0  -8   4      138.47      169.36     13.86 o
   1  -8   4       68.22       91.37     19.99 o
   2  -8   4      174.34      148.22     22.68 o
  -2  -7   4       83.61       88.14      6.77 o
  -1  -7   4       29.97       37.78      3.53 o
   0  -7   4      204.05      258.75     45.36 o
   1  -7   4      266.62      290.02     40.74 o
   2  -7   4      138.10      117.93     10.41 o
  -3  -6   4        8.35        8.87      1.66 o
  -2  -6   4      177.70      204.45     37.41 o
  -1  -6   4      216.36      227.28     15.65 o
   0  -6   4      334.73      381.03     47.08 o
   1  -6   4     1546.12     1258.24    107.61 o
   2  -6   4      318.06      300.72     15.32 o
   3  -6   4      273.47      212.37      3.27 o
   4  -6   4      196.36      137.98      3.28 o
  -4  -5   4       38.62       29.04      7.57 o
  -3  -5   4       95.57      104.30      2.30 o
  -2  -5   4      177.46      195.69     11.49 o
  -1  -5   4      738.67      746.46     56.07 o
   0  -5   4      323.34      316.41     27.12 o
   1  -5   4      847.38      759.32    128.50 o
   2  -5   4      360.75      324.02     26.62 o
   3  -5   4      150.66      113.90      2.61 o
   4  -5   4      376.83      433.96      3.93 o
  -4  -4   4       33.62       31.54      2.97 o
  -3  -4   4      305.44      342.11      6.03 o
  -2  -4   4      184.96      181.93     21.16 o
  -1  -4   4     1258.39     1224.94      5.88 o
   0  -4   4     2320.81     2131.52    191.13 o
   1  -4   4      763.04      761.44     57.27 o
   2  -4   4     1218.08     1211.03     83.29 o
   3  -4   4     1010.20     1060.88    161.24 o
   4  -4   4      290.57      338.85      3.31 o
  -4  -3   4      145.90      149.00      6.71 o
  -3  -3   4      563.86      601.25     65.87 o
  -2  -3   4     1069.65      941.97     18.41 o
  -1  -3   4     1102.34     1025.88     33.76 o
   0  -3   4     2885.88     2883.37     82.20 o
   1  -3   4     1836.57     1842.04    154.14 o
   2  -3   4     1440.49     1341.08    106.57 o
   3  -3   4     2699.45     2539.77    459.30 o
   4  -3   4      383.20      397.13     37.39 o
  -4  -2   4      187.01      180.51     20.66 o
  -3  -2   4      111.07      116.13     22.85 o
  -2  -2   4     1866.90     1538.79    362.98 o
  -1  -2   4     2615.16     2367.65    214.84 o
   0  -2   4     1282.80     1283.18     58.53 o
   2  -2   4     1599.81     1588.63     76.63 o
   3  -2   4     1222.19     1180.42    148.37 o
   4  -2   4      350.59      397.04     79.37 o
   5  -2   4       48.03       43.44      2.87 o
  -5  -1   4       50.60       37.68      2.84 o
  -4  -1   4      375.04      422.52     33.29 o
  -3  -1   4      394.40      360.28    109.22 o
  -2  -1   4     1397.14     1295.75    206.63 o
   0  -1   4      482.12      479.72      2.86 o
   2  -1   4     2757.83     3025.93      7.85 o
   3  -1   4      424.46      443.80     73.86 o
   4  -1   4      557.49      601.38    142.38 o
   5  -1   4      122.13      144.97     44.47 o
  -5   0   4       41.77       33.60      3.15 o
  -4   0   4      201.02      235.23      3.48 o
  -3   0   4     1259.76     1199.17    376.10 o
  -2   0   4      657.26      674.29    108.44 o
   1   0   4     2419.16     2524.05      7.18 o
   2   0   4     2062.38     2165.03      6.33 o
   3   0   4      409.32      354.56     13.77 o
   4   0   4      217.20      233.48     72.07 o
   5   0   4      138.66      147.37     34.27 o
  -5   1   4      165.89      166.08      3.44 o
  -4   1   4      222.89      251.85      3.99 o
  -3   1   4     1709.07     1638.65    447.05 o
  -2   1   4     2237.67     1770.07      9.76 o
  -1   1   4     4004.16     4357.37      8.89 o
   1   1   4     3509.65     2542.26     10.21 o
   2   1   4     1590.47     1494.96      5.39 o
   3   1   4     1292.53     1366.81    225.44 o
   4   1   4      206.35      224.12     48.40 o
  -5   2   4      206.21      236.91      3.01 o
  -4   2   4      408.47      517.53      3.16 o
  -3   2   4      760.45      820.45      3.19 o
  -2   2   4     3094.96     2950.16    310.13 o
  -1   2   4     2686.72     2747.37    156.52 o
   0   2   4     1852.17     1643.73    140.20 o
   1   2   4     4042.51     3672.87    504.85 o
   2   2   4      507.30      487.91      3.36 o
   3   2   4      532.19      485.70      3.46 o
   4   2   4      162.51      173.90     51.40 o
  -4   3   4      454.31      615.35      3.41 o
  -3   3   4      581.54      661.29      2.94 o
  -2   3   4     1287.52     1376.05    158.39 o
  -1   3   4     3289.66     3160.43    103.10 o
   0   3   4      659.12      534.58     52.68 o
   1   3   4     1919.53     1699.20     69.28 o
   2   3   4      378.98      362.09      3.08 o
   3   3   4       79.19       70.11      2.40 o
   4   3   4      116.25      122.89      2.79 o
  -4   4   4      362.37      471.61      3.27 o
  -3   4   4     1034.51     1260.54      4.36 o
  -2   4   4      223.43      247.93     18.55 o
  -1   4   4     1623.29     1598.95     21.69 o
   0   4   4      715.31      668.40     37.58 o
   1   4   4      265.80      256.05      1.88 o
   2   4   4      500.76      434.15     24.52 o
   3   4   4      122.01      122.68      2.56 o
   4   4   4       54.65       50.93      2.55 o
  -4   5   4      157.21      185.15      2.70 o
  -3   5   4      680.41      846.51      3.83 o
  -2   5   4      294.66      308.71     10.25 o
  -1   5   4      631.65      523.62     18.69 o
   0   5   4      822.71      778.74     80.50 o
   1   5   4      113.77      117.52     11.81 o
   2   5   4      195.95      200.54      6.80 o
   3   5   4      106.10       95.07      9.48 o
  -3   6   4      132.29      167.90      2.59 o
  -2   6   4      358.41      375.24     16.97 o
  -1   6   4      266.11      266.50      9.94 o
   0   6   4      289.44      363.28     23.84 o
   1   6   4      333.99      405.20     18.43 o
   2   6   4      127.84      156.30      3.94 o
  -3   7   4       58.35       44.52      1.89 o
  -2   7   4      216.97      145.38     20.78 o
  -1   7   4      242.85      275.30      3.63 o
   0   7   4       41.55       61.81      7.90 o
   1   7   4      103.03      131.98      1.70 o
   2   7   4       14.03       17.01      1.63 o
  -1   8   4       86.09       93.37     16.14 o
   0   8   4       37.03       63.55     14.69 o
  -1  -8   5       30.90       35.93      7.15 o
   0  -8   5      120.72      166.04     26.09 o
   1  -8   5       62.96       62.98      5.08 o
   2  -8   5      256.80      175.01     33.84 o
  -2  -7   5       58.62       67.55      6.09 o
  -1  -7   5       66.08       73.27      8.62 o
   0  -7   5      520.89      627.15    129.94 o
   1  -7   5      195.77      195.96     44.05 o
   2  -7   5      113.31       96.50      9.77 o
  -3  -6   5       16.36       20.20      2.78 o
  -2  -6   5      156.08      179.20     30.24 o
  -1  -6   5      164.31      156.76     12.03 o
   0  -6   5      350.39      318.94      7.35 o
   1  -6   5      421.65      434.83     28.57 o
   2  -6   5      188.55      164.37     13.13 o
   3  -6   5      411.15      306.74    159.10 o
   4  -6   5      268.43      181.54      3.68 o
  -4  -5   5       48.48       39.74      7.90 o
  -3  -5   5       56.48       67.14     10.26 o
  -2  -5   5      219.25      239.48     36.15 o
  -1  -5   5      842.43      831.93     25.64 o
   0  -5   5      230.82      245.30     12.05 o
   1  -5   5      321.77      332.02     82.60 o
   2  -5   5      896.02      858.48     50.84 o
   3  -5   5      235.23      206.33     15.46 o
   4  -5   5      337.80      333.79      3.83 o
  -4  -4   5       62.72       65.07      2.04 o
  -3  -4   5      231.98      264.04     37.54 o
  -2  -4   5      224.97      215.42     28.67 o
  -1  -4   5     1028.47      927.31     65.01 o
   0  -4   5     1663.98     1644.63     41.22 o
   1  -4   5     1130.75     1090.33     87.83 o
   2  -4   5     4198.46     4097.18    316.23 o
   3  -4   5      996.38      977.49     48.87 o
   4  -4   5      379.85      400.79      3.71 o
  -4  -3   5       34.71       33.35      7.03 o
  -3  -3   5      428.84      452.49     50.60 o
  -2  -3   5     1099.58     1045.89    113.30 o
  -1  -3   5      439.23      443.04     11.56 o
   0  -3   5     4712.92     5101.54      9.72 o
   1  -3   5     1831.56     1864.95    133.66 o
   2  -3   5     1407.98     1349.22    113.72 o
   3  -3   5      883.38      975.28     24.72 o
   4  -3   5      138.03      140.14     17.18 o
  -4  -2   5       95.14       91.77     10.32 o
  -3  -2   5      228.34      199.69     61.25 o
  -2  -2   5     2039.03     1996.03    161.24 o
  -1  -2   5      749.54      756.02     15.98 o
   2  -2   5      919.04      926.76     33.07 o
   3  -2   5     1280.04     1504.37      5.67 o
   4  -2   5      483.92      426.11    112.59 o
   5  -2   5       85.83       73.74      2.90 o
  -5  -1   5       30.87       18.33      2.73 o
  -4  -1   5      362.08      384.86     39.93 o
  -3  -1   5      382.58      386.46     93.01 o
  -2  -1   5     1786.65     1903.71    210.06 o
  -1  -1   5     3659.63     3392.71      8.51 o
   0  -1   5     2175.53     2306.07      9.16 o
   1  -1   5     2220.74     2250.57    348.79 o
   2  -1   5      999.74     1013.59      4.52 o
   3  -1   5      442.79      465.34     47.94 o
   4  -1   5      521.09      507.84    176.85 o
   5  -1   5       78.70       75.54     14.04 o
  -5   0   5       46.28       38.64      2.76 o
  -4   0   5      367.07      396.59     34.54 o
  -3   0   5     1081.95      993.80    398.61 o
  -2   0   5     1342.21     1360.62    149.72 o
   1   0   5     1892.27     1856.10    257.60 o
   2   0   5     3711.53     4162.73      8.21 o
   3   0   5      852.01      861.03    138.04 o
   4   0   5      332.09      346.58    107.51 o
  -5   1   5      150.80      138.38     14.48 o
  -4   1   5      254.48      293.00      4.13 o
  -3   1   5     1520.34     1339.66    501.07 o
  -2   1   5     2566.73     2272.17      9.60 o
  -1   1   5     1968.29     2152.06     29.72 o
   1   1   5     2314.27     2084.00    368.07 o
   2   1   5     1587.37     1219.91    631.67 o
   3   1   5      976.41     1115.62    134.61 o
   4   1   5       91.56       97.20     10.39 o
  -5   2   5      162.05      172.67      2.87 o
  -4   2   5      332.69      387.98      2.63 o
  -3   2   5      614.90      730.64      3.34 o
  -2   2   5     3030.33     3325.71    246.07 o
  -1   2   5      803.72      835.84     16.54 o
   0   2   5     2745.27     2543.93    200.57 o
   1   2   5     1273.41     1197.50    154.30 o
   2   2   5      147.99      142.28      2.47 o
   3   2   5      538.57      519.82     15.93 o
   4   2   5       99.29       94.90     23.46 o
  -4   3   5      577.91      750.57      3.66 o
  -3   3   5      258.24      285.49      2.16 o
  -2   3   5     1586.21     1711.86    212.90 o
  -1   3   5     2041.24     1805.91    314.23 o
   0   3   5      757.86      586.94     55.44 o
   1   3   5     1636.92     1544.75     60.59 o
   2   3   5      619.39      555.71     52.13 o
   3   3   5      240.60      192.14      2.16 o
   4   3   5      115.99      107.67      7.36 o
  -4   4   5      401.15      443.91      2.80 o
  -3   4   5      403.41      406.80      2.52 o
  -2   4   5      480.28      509.11     37.34 o
  -1   4   5     1159.09     1040.64     19.86 o
   0   4   5      226.21      207.76     18.07 o
   1   4   5      361.39      369.42     14.09 o
   2   4   5      535.78      498.44     26.69 o
   3   4   5       68.44       64.98      7.20 o
   4   4   5       39.43       35.97      2.35 o
  -4   5   5       82.23       65.33      1.80 o
  -3   5   5      407.58      434.61      2.70 o
  -2   5   5      574.01      587.77     17.38 o
  -1   5   5      602.72      535.20     12.80 o
   0   5   5     1214.85     1199.14     44.08 o
   1   5   5      627.54      674.60     48.08 o
   2   5   5      316.11      323.98      9.96 o
   3   5   5       74.61       74.94      9.71 o
  -3   6   5      212.77      209.05      2.23 o
  -2   6   5      479.95      458.31     17.71 o
  -1   6   5       88.85       86.59      4.41 o
   0   6   5      285.46      348.72     24.34 o
   1   6   5      149.91      187.45     17.73 o
   2   6   5        4.09        6.99      1.31 o
  -2   7   5      178.58      148.07     16.25 o
  -1   7   5      179.87      220.15      5.96 o
   0   7   5       88.15      111.36      9.07 o
   1   7   5       93.53      118.46      9.42 o
  -1  -8   6       85.95       80.93      9.86 o
   0  -8   6       73.83       79.15     22.44 o
   1  -8   6       27.17       26.25      2.79 o
   2  -8   6      107.18       78.91      7.69 o
  -2  -7   6       62.55       65.65     14.22 o
  -1  -7   6      105.49      119.07     11.18 o
   0  -7   6      254.81      326.54     56.74 o
   1  -7   6      153.70      167.42     28.98 o
   2  -7   6      224.51      207.24      5.90 o
   3  -7   6      294.48      134.00      5.78 o
  -3  -6   6       22.74       24.43      4.88 o
  -2  -6   6      172.32      185.29     24.77 o
  -1  -6   6       46.96       46.82      6.62 o
   0  -6   6       28.47       35.75      4.39 o
   1  -6   6      467.81      469.98     15.81 o
   2  -6   6      152.94      128.48      7.12 o
   3  -6   6      334.00      256.80     63.89 o
  -4  -5   6       33.75       22.24      9.64 o
  -3  -5   6       43.47       44.21      8.96 o
  -2  -5   6      209.65      224.88     11.53 o
  -1  -5   6      719.50      674.40      2.62 o
   0  -5   6      479.92      500.24     29.94 o
   1  -5   6     2846.48     2783.13    443.79 o
   2  -5   6     1298.27     1405.54    138.65 o
   3  -5   6      356.02      255.26     19.65 o
   4  -5   6      506.37      363.71      4.26 o
  -4  -4   6       53.34       46.73      1.71 o
  -3  -4   6      257.30      252.75     44.93 o
  -2  -4   6      100.11       88.43      6.29 o
  -1  -4   6     1293.79     1313.30     51.75 o
   0  -4   6     1375.02     1470.63     30.98 o
   1  -4   6     1077.98     1090.99    144.33 o
   2  -4   6     1443.65     1450.72    279.41 o
   3  -4   6      372.95      332.35     58.02 o
   4  -4   6      364.56      408.87     68.13 o
  -4  -3   6       29.80       23.06      6.90 o
  -3  -3   6      480.02      480.45     80.00 o
  -2  -3   6      528.78      524.52     33.13 o
  -1  -3   6     2068.66     2278.10     59.57 o
   0  -3   6     5179.27     5914.10     10.08 o
   1  -3   6     1172.32     1195.80    162.48 o
   2  -3   6     1415.96     1489.96    155.65 o
   3  -3   6     1082.16     1201.84    153.01 o
   4  -3   6      176.84      205.18     27.96 o
  -4  -2   6      127.19      120.42     29.97 o
  -3  -2   6      368.14      396.23     94.60 o
  -2  -2   6     1580.86     1621.01    142.44 o
  -1  -2   6     1329.76     1416.79     30.92 o
   0  -2   6     1515.23     1482.78    104.24 o
   1  -2   6     1749.70     1803.84     18.12 o
   2  -2   6      753.62      660.25     64.60 o
   3  -2   6     1186.35     1349.83    140.05 o
   4  -2   6      353.30      356.03     44.53 o
  -5  -1   6       49.99       33.97      2.81 o
  -4  -1   6      324.71      307.48    101.68 o
  -3  -1   6      324.31      341.83     77.72 o
  -2  -1   6     1482.62     1558.67    160.87 o
  -1  -1   6     3591.94     3917.58     98.51 o
   0  -1   6      998.87     1052.36      5.12 o
   2  -1   6     2209.81     2476.48      6.42 o
   3  -1   6      597.73      677.51      3.76 o
   4  -1   6      562.84      633.65    155.99 o
  -5   0   6       60.73       47.37      2.83 o
  -4   0   6      408.92      431.33     51.03 o
  -3   0   6     1211.13     1194.80    362.99 o
  -2   0   6     1170.86     1229.56    113.43 o
   1   0   6     2645.99     2766.20    251.01 o
   2   0   6     3440.41     4038.27      7.80 o
   3   0   6      410.18      457.49     36.00 o
   4   0   6      332.76      383.39     79.76 o
  -5   1   6      119.09      105.30      2.75 o
  -4   1   6      180.94      196.61      3.60 o
  -3   1   6     1401.78     1271.20    364.36 o
  -2   1   6      859.88      918.85     20.42 o
  -1   1   6     2014.42     2247.45     35.78 o
   0   1   6     2955.61     3002.27     75.87 o
   1   1   6      256.28      233.71     48.26 o
   2   1   6     1609.92     1676.34      4.86 o
   3   1   6      571.25      643.16     64.17 o
   4   1   6      116.71      129.94     27.77 o
  -4   2   6      199.87      259.57      2.62 o
  -3   2   6      849.40      923.58    139.46 o
  -2   2   6     2534.26     2736.52     80.79 o
  -1   2   6     1195.90     1232.24     20.76 o
   0   2   6     2541.09     2280.46    145.44 o
   1   2   6     1707.19     1623.92    199.91 o
   2   2   6      696.77      714.34     72.75 o
   3   2   6      484.79      512.85     30.87 o
   4   2   6      103.70      109.37      9.55 o
  -4   3   6      291.00      367.59      3.00 o
  -3   3   6      248.30      312.11      2.26 o
  -2   3   6      931.75     1011.53     40.38 o
  -1   3   6      462.66      484.65     14.48 o
   0   3   6      498.17      441.24     39.12 o
   1   3   6     1757.69     1788.51     40.88 o
   2   3   6      493.54      495.79     37.92 o
   3   3   6      171.89      151.24      3.27 o
   4   3   6      116.56      102.08     20.13 o
  -4   4   6      263.92      277.99      2.47 o
  -3   4   6      638.18      797.11      3.59 o
  -2   4   6      620.75      615.46     22.66 o
  -1   4   6     1952.60     1763.05     66.41 o
   0   4   6     1637.91     1469.41     56.53 o
   1   4   6      794.04      786.85     16.74 o
   2   4   6      412.46      369.17     28.64 o
   3   4   6       40.52       37.90      3.09 o
  -4   5   6      117.22      121.93      2.60 o
  -3   5   6      516.40      609.60      3.44 o
  -2   5   6      195.01      196.95      3.34 o
  -1   5   6      554.28      531.39     12.70 o
   0   5   6      915.18      951.71     21.85 o
   1   5   6       55.96       66.34      6.95 o
   2   5   6      148.74      150.82      6.17 o
   3   5   6       53.34       51.49      4.22 o
  -3   6   6      209.95      230.15      2.87 o
  -2   6   6      414.52      362.95     11.64 o
  -1   6   6      184.44      162.64     14.56 o
   0   6   6      267.08      299.60     21.16 o
   1   6   6       23.69       31.20      1.15 o
   2   6   6       19.91       24.33      1.36 o
  -2   7   6      194.51      147.87      8.99 o
  -1   7   6       54.53       66.28      2.34 o
   0   7   6       31.55       37.00      3.69 o
   1   7   6       70.17       82.41      6.67 o
  -1  -8   7       69.24       58.84      3.74 o
   0  -8   7       64.14       87.58     14.61 o
   1  -8   7       55.79       59.35     12.21 o
   2  -8   7      164.65      135.64     11.88 o
  -2  -7   7       11.09       13.86      1.57 o
  -1  -7   7        4.21        2.99      3.10 o
   0  -7   7      173.81      216.33     43.23 o
   1  -7   7      107.36      110.75     17.38 o
   2  -7   7      201.74      186.47     12.91 o
   3  -7   7      303.74      236.13     56.42 o
  -3  -6   7       25.75       24.74      5.01 o
  -2  -6   7      157.73      170.29     38.99 o
  -1  -6   7      103.79      105.68     10.38 o
   0  -6   7      784.29      897.45    100.99 o
   1  -6   7      797.30      775.53     64.47 o
   2  -6   7      155.21      140.15     19.07 o
   3  -6   7      539.86      417.88      4.92 o
  -3  -5   7       17.23       16.31      1.69 o
  -2  -5   7      210.19      202.92     45.72 o
  -1  -5   7      671.82      705.37     53.31 o
   0  -5   7      609.55      630.43     12.05 o
   1  -5   7     1383.98     1418.61    267.61 o
   2  -5   7      677.74      628.22      9.57 o
   3  -5   7      535.37      466.35     18.28 o
   4  -5   7      306.39      204.95      4.01 o
  -4  -4   7       68.76       59.66     15.33 o
  -3  -4   7      176.79      181.30     31.26 o
  -2  -4   7      370.24      401.69     39.30 o
  -1  -4   7     1898.03     2037.81     87.34 o
   0  -4   7      823.49      906.76     14.98 o
   1  -4   7      687.67      737.40     99.02 o
   2  -4   7     1312.82     1514.45      4.11 o
   3  -4   7      290.18      299.39     32.39 o
   4  -4   7      221.67      192.72     13.05 o
  -4  -3   7       52.99       58.96     15.47 o
  -3  -3   7      407.61      414.00     30.62 o
  -2  -3   7      570.97      594.70     60.09 o
  -1  -3   7      789.51      843.29     45.85 o
   0  -3   7     1976.28     2089.83     20.58 o
   1  -3   7     1046.76     1084.43     63.88 o
   2  -3   7     1548.57     1700.98    255.77 o
   3  -3   7      984.93     1161.74     81.85 o
   4  -3   7      178.19      173.03     25.64 o
  -4  -2   7       73.70       76.95     10.06 o
  -3  -2   7      275.41      301.44     45.57 o
  -2  -2   7     1416.37     1456.37    230.79 o
  -1  -2   7      421.16      475.97     19.76 o
   0  -2   7     2460.90     2509.90    106.06 o
   1  -2   7     3066.25     3258.23    108.07 o
   2  -2   7      519.84      528.33     37.58 o
   3  -2   7     1293.32     1593.91     48.29 o
   4  -2   7      260.11      252.27     31.11 o
  -4  -1   7      331.86      275.29     93.43 o
  -3  -1   7      372.88      408.74     83.44 o
  -2  -1   7     2891.88     3170.53    298.33 o
  -1  -1   7     4033.65     4182.91      8.32 o
   0  -1   7     2137.28     2347.02     41.09 o
   2  -1   7     1247.50     1164.47      4.18 o
   3  -1   7      941.67      903.07      3.81 o
   4  -1   7      549.31      580.27    159.55 o
  -5   0   7       38.02       31.04      3.01 o
  -4   0   7      371.10      381.01     70.44 o
  -3   0   7      610.20      624.32    166.43 o
  -2   0   7     1002.60     1106.60     35.62 o
  -1   0   7     3801.23     3871.13      8.21 o
   0   0   7      720.28      728.07     10.86 o
   1   0   7     2849.51     3083.29      4.83 o
   2   0   7     1871.77     2156.47      5.72 o
   3   0   7      379.98      406.36     80.34 o
   4   0   7      327.46      376.73     71.94 o
  -4   1   7      263.83      288.33     51.57 o
  -3   1   7     1421.73     1311.80    447.25 o
  -2   1   7      932.53     1006.06     36.38 o
  -1   1   7     1630.03     1655.61     13.43 o
   0   1   7     2369.31     2356.16     78.06 o
   1   1   7     1407.21     1408.19    191.00 o
   2   1   7     1235.59     1197.41    286.19 o
   3   1   7      575.58      596.37     99.04 o
   4   1   7      132.07      126.16     39.88 o
  -4   2   7      122.81      161.48      2.39 o
  -3   2   7      488.64      562.07    110.28 o
  -2   2   7      794.10      875.97     30.77 o
  -1   2   7      644.98      713.70      6.38 o
   0   2   7     3323.47     3156.72    213.40 o
   1   2   7     2142.34     2065.66    307.46 o
   2   2   7      409.35      405.03     40.55 o
   3   2   7      545.21      595.21     52.57 o
   4   2   7       44.84       44.10      4.65 o
  -4   3   7      367.55      471.74      3.23 o
  -3   3   7      311.87      365.46      2.73 o
  -2   3   7     1369.33     1405.28     19.40 o
  -1   3   7     2148.14     2121.55     21.00 o
   0   3   7     1033.91      911.43     75.85 o
   1   3   7     1330.46     1237.16     59.17 o
   2   3   7      191.87      189.08     10.17 o
   3   3   7      201.00      199.26     20.02 o
   4   3   7       72.57       61.66      8.47 o
  -4   4   7      318.47      391.24      3.18 o
  -3   4   7      315.12      381.47      2.80 o
  -2   4   7      710.88      795.26     20.50 o
  -1   4   7     2570.10     2524.81     63.96 o
   0   4   7      392.66      388.74     17.64 o
   1   4   7      585.33      585.38     17.03 o
   2   4   7      355.55      358.56      5.40 o
   3   4   7       44.88       44.35      1.72 o
  -3   5   7      471.90      546.19      3.35 o
  -2   5   7      245.22      215.17      9.35 o
  -1   5   7      421.24      383.78     14.97 o
   0   5   7       78.75       79.29      2.75 o
   1   5   7       49.86       57.85      3.47 o
   2   5   7      140.47      143.80      3.49 o
   3   5   7       28.52       25.93      2.81 o
  -3   6   7      231.75      244.73      2.98 o
  -2   6   7      194.16      204.74     17.15 o
  -1   6   7       94.21       91.29      3.95 o
   0   6   7      240.64      241.47     19.44 o
   1   6   7      160.25      179.34      9.98 o
   2   6   7       53.31       57.57      2.99 o
  -2   7   7       86.15       70.06      5.44 o
  -1   7   7       54.31       55.07      3.76 o
   0   7   7       50.28       58.15      8.72 o
   1   7   7       71.44       80.29      4.14 o
  -1  -8   8       45.45       44.54      5.30 o
   0  -8   8       60.43       72.83     18.39 o
   1  -8   8       68.65       74.64     17.42 o
   2  -8   8      202.52      153.09      4.31 o
  -2  -7   8       11.13        7.78      1.41 o
  -1  -7   8       86.88       91.62     15.71 o
   0  -7   8      254.11      287.74     53.00 o
   1  -7   8       44.37       40.06      3.78 o
   2  -7   8      325.69      271.20     21.69 o
   3  -7   8      196.13      115.49     24.31 o
  -3  -6   8       21.99       25.15      2.98 o
  -2  -6   8      203.07      196.51     27.72 o
  -1  -6   8      240.99      243.04     17.37 o
   0  -6   8      670.29      754.02     95.97 o
   1  -6   8      618.84      552.57     41.37 o
   2  -6   8      423.13      358.26     22.25 o
   3  -6   8      321.01      287.58     30.14 o
  -3  -5   8       44.03       43.94      6.30 o
  -2  -5   8      375.29      378.16     85.56 o
  -1  -5   8      360.19      360.28     39.09 o
   0  -5   8      177.30      186.42      7.02 o
   1  -5   8      899.07      954.13    162.05 o
   2  -5   8      410.48      414.33     14.97 o
   3  -5   8      212.26      223.63     20.73 o
   4  -5   8      409.18      288.28     43.03 o
  -4  -4   8       64.69       48.84      7.04 o
  -3  -4   8      175.07      172.20     41.63 o
  -2  -4   8      251.16      266.38     38.64 o
  -1  -4   8     1065.67     1112.42    108.06 o
   0  -4   8      840.89      975.65     16.59 o
   1  -4   8     1048.24     1185.45     93.52 o
   2  -4   8     1481.08     1758.08     39.81 o
   3  -4   8      239.02      214.54     50.85 o
   4  -4   8      408.26      340.73     38.52 o
  -4  -3   8       33.06       37.68      7.74 o
  -3  -3   8      353.78      369.87     96.72 o
  -2  -3   8      170.12      185.36     24.79 o
  -1  -3   8      600.10      635.80      7.41 o
   0  -3   8     2245.62     2436.59      4.52 o
   1  -3   8      299.58      304.54      1.97 o
   2  -3   8     1608.13     1802.68    128.66 o
   3  -3   8      628.81      686.36    121.49 o
   4  -3   8      205.27      208.07     31.90 o
  -4  -2   8       76.33       66.58     16.58 o
  -3  -2   8      550.65      576.00    137.83 o
  -2  -2   8     1542.55     1592.05    274.11 o
  -1  -2   8      914.70     1047.04     16.66 o
   0  -2   8     5142.42     5773.69      9.01 o
   1  -2   8     2093.38     2352.10     18.48 o
   2  -2   8     1534.72     1649.16     51.43 o
   3  -2   8     1431.06     1649.55    132.58 o
   4  -2   8      303.96      303.72     25.65 o
  -4  -1   8      247.22      198.31     76.58 o
  -3  -1   8      354.88      408.00     64.50 o
  -2  -1   8     2068.32     2242.48    132.30 o
  -1  -1   8     1290.49     1309.34     24.15 o
   0  -1   8     2494.50     2644.65     15.10 o
   1  -1   8     3249.54     3592.22     16.07 o
   2  -1   8      965.28     1036.73    260.90 o
   3  -1   8      700.72      829.39      3.90 o
   4  -1   8      372.76      405.34     97.53 o
  -4   0   8      418.84      351.00    106.24 o
  -3   0   8      432.07      442.07     96.41 o
  -2   0   8      549.70      576.56     28.85 o
  -1   0   8     1938.11     2021.48     40.72 o
   0   0   8     1968.18     2143.87     38.49 o
   1   0   8     1930.45     2073.01     39.86 o
   2   0   8     2035.50     1880.66    405.34 o
   3   0   8      457.88      519.18      3.25 o
   4   0   8      314.45      364.33     81.66 o
  -4   1   8      173.27      209.21     21.78 o
  -3   1   8      675.05      762.84     95.38 o
  -2   1   8      623.57      693.18     21.34 o
  -1   1   8     2939.74     3214.47     63.19 o
   1   1   8      520.30      504.69     45.11 o
   2   1   8     1394.61     1369.54    259.16 o
   3   1   8      239.75      266.63     30.17 o
   4   1   8       34.88       40.04      5.22 o
  -4   2   8       94.86      114.17      2.27 o
  -3   2   8      482.53      493.84     82.39 o
  -2   2   8     1555.36     1708.39     54.41 o
  -1   2   8      824.93      902.38     16.08 o
   0   2   8     2477.87     2298.27    187.63 o
   1   2   8      702.94      651.24     86.44 o
   2   2   8      658.63      637.19    213.94 o
   3   2   8      421.24      415.91     37.04 o
   4   2   8       56.71       51.91      5.56 o
  -4   3   8      270.20      351.97      2.92 o
  -3   3   8      521.58      608.95    160.71 o
  -2   3   8     3011.47     3331.36    214.93 o
  -1   3   8     1054.52     1044.39      6.73 o
   0   3   8     1090.57      970.67     77.17 o
   1   3   8     1222.78     1233.41     70.40 o
   2   3   8      184.33      196.46     10.23 o
   3   3   8      137.12      131.91      8.59 o
  -4   4   8      290.15      340.65      3.08 o
  -3   4   8      247.57      280.14      2.70 o
  -2   4   8      437.77      463.10     15.16 o
  -1   4   8      257.68      244.28     12.74 o
   0   4   8      166.94      168.44     10.50 o
   1   4   8      474.79      484.56      5.98 o
   2   4   8      199.97      197.41      9.20 o
   3   4   8       57.44       60.21      6.18 o
  -3   5   8      319.70      403.05      3.06 o
  -2   5   8      162.17      149.95     14.98 o
  -1   5   8      383.09      355.94     10.77 o
   0   5   8      492.40      486.90      5.90 o
   1   5   8      132.59      143.48      7.02 o
   2   5   8      129.08      129.98      2.97 o
  -3   6   8       94.68       82.74      1.96 o
  -2   6   8      115.74      105.58      8.90 o
  -1   6   8       83.54       73.62      2.68 o
   0   6   8      260.86      263.39     17.40 o
   1   6   8       47.31       48.83      4.61 o
   2   6   8       31.61       29.46      2.09 o
  -1   7   8       82.68       90.15      3.21 o
   0   7   8       88.23       99.40     10.57 o
  -1  -8   9       49.66       48.76      8.49 o
   0  -8   9       16.17       17.89      5.04 o
   1  -8   9      119.13      128.84     33.65 o
  -2  -7   9       60.07       50.25      1.67 o
  -1  -7   9      153.90      167.51     18.29 o
   0  -7   9      264.47      317.65     48.95 o
   1  -7   9      170.61      158.18     15.52 o
   2  -7   9      167.01      152.92     20.81 o
   3  -7   9       91.23       57.10      8.33 o
  -3  -6   9       44.11       33.44      3.29 o
  -2  -6   9      110.80      101.51     25.23 o
  -1  -6   9       40.36       44.21      8.25 o
   0  -6   9      372.19      356.79     46.08 o
   1  -6   9      408.91      396.37     77.72 o
   2  -6   9      127.05      115.69     14.22 o
   3  -6   9      526.61      401.17      9.18 o
  -3  -5   9       50.23       43.36      6.29 o
  -2  -5   9      275.95      294.41     67.48 o
  -1  -5   9      340.08      375.04     45.00 o
   0  -5   9      350.46      384.11     13.85 o
   1  -5   9     1123.99     1181.34    192.94 o
   2  -5   9      228.39      202.62     24.12 o
   3  -5   9      485.97      439.51     23.95 o
   4  -5   9      273.38      212.03     36.04 o
  -4  -4   9       54.49       34.46      4.26 o
  -3  -4   9       57.15       61.31      5.31 o
  -2  -4   9       99.04      106.44     19.41 o
  -1  -4   9      965.69     1025.83     67.60 o
   0  -4   9      226.65      242.80      1.74 o
   1  -4   9     1055.84     1231.56     84.77 o
   2  -4   9      934.35     1094.31     39.24 o
   3  -4   9      266.91      264.42      5.06 o
   4  -4   9      300.28      208.82     62.45 o
  -4  -3   9       63.72       48.88     11.28 o
  -3  -3   9      363.20      389.14     72.92 o
  -2  -3   9      248.48      297.88     31.99 o
  -1  -3   9     1734.52     1968.11     26.63 o
   0  -3   9     1726.30     1870.92    137.64 o
   1  -3   9     1239.01     1329.79     48.15 o
   2  -3   9     1928.67     2314.42      7.01 o
   3  -3   9      688.23      809.81      4.09 o
   4  -3   9      270.98      282.51     29.39 o
  -4  -2   9       90.78       88.40     29.08 o
  -3  -2   9      549.08      603.83    105.76 o
  -2  -2   9      880.53      945.81     92.56 o
  -1  -2   9     1119.53     1257.71     44.01 o
   0  -2   9     2791.52     3101.96     67.83 o
   1  -2   9     1680.87     1829.48    109.07 o
   2  -2   9      948.02      972.69    100.77 o
   3  -2   9     1088.25     1185.58    165.03 o
   4  -2   9      186.13      191.62     14.98 o
  -4  -1   9      143.07      133.97     42.49 o
  -3  -1   9      133.23      154.46     28.80 o
  -2  -1   9     1044.72     1166.17     54.09 o
  -1  -1   9     1709.91     1873.24     64.57 o
   0  -1   9     1686.89     1835.28     19.72 o
   1  -1   9     3794.31     3835.63    291.43 o
   2  -1   9     1018.15     1062.49    148.51 o
   3  -1   9      778.08      870.05    225.76 o
   4  -1   9      245.10      287.65     33.25 o
  -4   0   9      265.46      220.13     68.67 o
  -3   0   9      333.01      353.12     63.26 o
  -2   0   9     1189.48     1328.22     53.34 o
  -1   0   9     3921.57     4090.90      7.91 o
   0   0   9      476.97      467.46     20.77 o
   1   0   9     2030.11     2153.16     44.15 o
   2   0   9      975.67      999.83    152.09 o
   3   0   9      102.52      104.97     26.89 o
   4   0   9      211.89      204.82     25.96 o
  -4   1   9      104.73      102.71     13.68 o
  -3   1   9      753.23      861.99    102.72 o
  -2   1   9      554.36      638.68     19.48 o
  -1   1   9     2461.36     2624.21     27.91 o
   0   1   9     1562.54     1562.02     55.33 o
   1   1   9     1206.45     1216.21     69.14 o
   2   1   9     1225.85     1266.11    209.67 o
   3   1   9      166.63      167.45     16.75 o
   4   1   9      140.76      128.17     16.01 o
  -4   2   9      211.19      200.25     19.50 o
  -3   2   9     1548.52     1747.06    231.74 o
  -2   2   9     1197.25     1261.64     30.71 o
  -1   2   9      944.47      931.65      3.13 o
   0   2   9     2186.22     2075.43    144.85 o
   1   2   9      612.42      621.61     51.54 o
   2   2   9      397.97      423.10     49.47 o
   3   2   9      396.14      406.49     48.19 o
   4   2   9      111.70      101.27     13.52 o
  -4   3   9      190.18      206.67      2.74 o
  -3   3   9      330.62      319.99     70.67 o
  -2   3   9      548.03      603.16     28.48 o
  -1   3   9      461.96      481.11      8.48 o
   0   3   9      974.09      863.10     85.38 o
   1   3   9      756.93      718.64     72.57 o
   2   3   9      195.33      204.19      7.52 o
   3   3   9      228.02      206.89     15.27 o
  -4   4   9      247.62      278.94      3.04 o
  -3   4   9      158.72      182.83     35.24 o
  -2   4   9      291.93      283.33     46.97 o
  -1   4   9      830.43      778.59    130.40 o
   0   4   9      233.28      224.51      5.87 o
   1   4   9      361.48      365.64     12.13 o
   2   4   9      204.19      211.10      5.38 o
   3   4   9       52.71       44.35      3.00 o
  -3   5   9      168.43      171.62      2.16 o
  -2   5   9      118.17      105.16      1.34 o
  -1   5   9      551.55      479.48     51.81 o
   0   5   9      222.65      219.03      5.33 o
   1   5   9       98.16       98.55      2.32 o
   2   5   9      145.39      146.84      7.53 o
  -2   6   9      152.41      130.39      9.81 o
  -1   6   9      137.25      120.68      4.26 o
   0   6   9      213.48      213.39     10.33 o
   1   6   9       46.57       48.27      2.33 o
  -1  -8  10       55.89       50.17      2.27 o
   0  -8  10       41.43       38.96     11.17 o
   1  -8  10       48.86       47.53      6.17 o
  -2  -7  10       11.42        9.77      1.28 o
  -1  -7  10       92.08       90.86      8.51 o
   0  -7  10      225.18      226.10     26.83 o
   1  -7  10       46.36       42.09      6.56 o
   2  -7  10      322.59      290.18     82.51 o
  -3  -6  10       36.03       21.10      2.06 o
  -2  -6  10       77.85       83.27     16.25 o
  -1  -6  10       63.87       73.24     15.78 o
   0  -6  10      445.41      498.88     60.04 o
   1  -6  10      174.76      180.32     41.99 o
   2  -6  10      350.22      361.27     61.51 o
   3  -6  10      434.72      441.73     50.88 o
  -3  -5  10       13.02       11.54      2.22 o
  -2  -5  10      248.18      264.46     47.95 o
  -1  -5  10      156.40      156.34      8.22 o
   0  -5  10      374.96      408.54     17.22 o
   1  -5  10      779.73      922.91    109.28 o
   2  -5  10      246.41      263.41     19.51 o
   3  -5  10      315.99      311.60     18.72 o
  -4  -4  10       51.86       38.77      6.56 o
  -3  -4  10       50.16       56.89     16.65 o
  -2  -4  10      306.95      339.52     15.65 o
  -1  -4  10      777.07      905.31     53.64 o
   0  -4  10      513.29      600.55     30.09 o
   1  -4  10     1261.76     1367.72     88.82 o
   2  -4  10      902.97     1085.16     11.46 o
   3  -4  10      332.93      342.49     37.02 o
   4  -4  10      362.17      339.90      4.00 o
  -4  -3  10       81.46       63.47      9.25 o
  -3  -3  10      294.29      341.20     35.85 o
  -2  -3  10      320.66      364.27     40.71 o
  -1  -3  10     1197.65     1453.48     72.02 o
   0  -3  10     1592.46     1859.80     49.50 o
   1  -3  10      835.57      883.59     39.20 o
   2  -3  10     1780.33     1884.27    137.15 o
   3  -3  10      567.57      658.02      3.69 o
   4  -3  10      232.99      255.80      3.12 o
  -4  -2  10       29.24       24.03      2.96 o
  -3  -2  10      330.63      359.53     74.79 o
  -2  -2  10      843.36      911.82    104.14 o
  -1  -2  10      764.35      814.12      6.35 o
   0  -2  10     3208.63     3413.33     35.64 o
   1  -2  10     1357.57     1435.48     20.61 o
   2  -2  10      995.53     1116.67     39.17 o
   3  -2  10      681.60      727.52      3.41 o
   4  -2  10       80.47       81.18      9.70 o
  -4  -1  10      103.16      106.20     28.72 o
  -3  -1  10      262.58      293.89     48.71 o
  -2  -1  10     1682.32     1863.13     94.34 o
  -1  -1  10      492.26      523.65     15.71 o
   0  -1  10     1770.48     1930.50     31.49 o
   1  -1  10     2465.90     2752.81     23.67 o
   2  -1  10      295.70      315.13     27.09 o
   3  -1  10      615.33      652.38    137.03 o
   4  -1  10      228.45      242.08     38.98 o
  -4   0  10      248.17      239.82    107.19 o
  -3   0  10      305.01      302.16     81.77 o
  -2   0  10     1248.89     1403.22     52.61 o
  -1   0  10     1766.69     1858.56     19.25 o
   0   0  10     1091.23     1143.84     29.68 o
   1   0  10     1693.38     1822.34     43.10 o
   2   0  10      276.40      280.11     34.05 o
   3   0  10      236.42      241.74     51.81 o
   4   0  10      243.87      248.16     49.55 o
  -4   1  10      400.74      423.53     48.80 o
  -3   1  10      692.84      758.82     98.27 o
  -2   1  10      456.07      505.74     24.55 o
  -1   1  10     1996.82     2189.67     37.94 o
   0   1  10     1350.48     1432.22     64.98 o
   1   1  10      789.43      816.81     36.61 o
   2   1  10     1305.19     1334.73    165.05 o
   3   1  10      566.98      539.55     83.01 o
   4   1  10      200.12      182.69     27.16 o
  -4   2  10      173.20      195.72     48.26 o
  -3   2  10      530.73      607.83     69.50 o
  -2   2  10      649.62      712.02     24.74 o
  -1   2  10     1046.26     1057.28     20.90 o
   0   2  10     1456.27     1349.77     95.99 o
   1   2  10      455.73      456.07     35.33 o
   2   2  10      555.15      552.00     50.79 o
   3   2  10      277.02      295.50     30.02 o
  -4   3  10      100.14       99.55      1.87 o
  -3   3  10      128.98      152.14     45.18 o
  -2   3  10      807.99      870.23     36.45 o
  -1   3  10      361.69      368.85      4.84 o
   0   3  10      611.36      568.43     52.22 o
   1   3  10      876.23      850.17     72.73 o
   2   3  10      218.38      233.64      6.43 o
   3   3  10      165.90      169.94     12.91 o
  -3   4  10      123.43      129.08     23.52 o
  -2   4  10      614.02      627.61    167.67 o
  -1   4  10      544.94      520.56     16.02 o
   0   4  10      177.50      162.34     26.83 o
   1   4  10      491.05      498.77      8.72 o
   2   4  10       59.99       64.72      3.12 o
   3   4  10       18.60       14.38      1.03 o
  -3   5  10      174.62      163.83      2.13 o
  -2   5  10      133.88      137.93      6.46 o
  -1   5  10      407.25      354.55     10.58 o
   0   5  10      147.77      144.31      3.58 o
   1   5  10      157.56      165.05      5.87 o
   2   5  10       92.92       86.66      2.17 o
  -2   6  10      103.26       83.77      2.66 o
  -1   6  10      187.64      173.53      4.92 o
   0   6  10      168.15      175.90      8.48 o
   1   6  10       56.74       63.17      4.90 o
   0  -8  11        9.86        9.43      2.04 o
   1  -8  11       86.21       71.64      7.38 o
  -2  -7  11        8.58        8.20      1.27 o
  -1  -7  11      100.39       88.71      8.01 o
   0  -7  11       99.37      102.90     16.88 o
   1  -7  11      156.38      153.73     19.65 o
   2  -7  11      389.25      398.56     65.97 o
  -2  -6  11       62.83       53.42      9.46 o
  -1  -6  11       78.93       78.83      6.70 o
   0  -6  11      353.09      386.30     26.78 o
   1  -6  11      173.95      157.69     15.23 o
   2  -6  11      191.23      206.15     33.79 o
   3  -6  11      182.65      134.84      2.40 o
  -3  -5  11       33.54       32.56      6.52 o
  -2  -5  11      212.18      207.27     45.25 o
  -1  -5  11      142.15      159.65     27.47 o
   0  -5  11      398.21      478.03     48.81 o
   1  -5  11      662.57      809.53     84.36 o
   2  -5  11      241.35      260.22     18.57 o
   3  -5  11      395.65      374.97     23.01 o
  -3  -4  11       70.04       76.45     11.02 o
  -2  -4  11      274.98      312.18     49.55 o
  -1  -4  11      768.82      920.28    121.58 o
   0  -4  11      471.78      534.21     24.98 o
   1  -4  11     1506.95     1724.41     51.52 o
   2  -4  11     1004.77     1014.60    113.07 o
   3  -4  11      312.35      337.66      2.34 o
   4  -4  11      354.63      326.28      4.23 o
  -4  -3  11       59.37       45.83     10.99 o
  -3  -3  11      254.91      272.43     69.65 o
  -2  -3  11      196.30      221.39     27.09 o
  -1  -3  11     1282.59     1508.59     74.49 o
   0  -3  11     1084.72     1167.20     19.33 o
   1  -3  11      683.92      773.81     27.22 o
   2  -3  11     1120.73     1339.49     71.16 o
   3  -3  11      157.08      181.56      2.48 o
   4  -3  11      207.89      217.95      3.04 o
  -4  -2  11       38.62       35.98     10.11 o
  -3  -2  11      428.94      436.05    107.79 o
  -2  -2  11      370.65      415.49     35.88 o
  -1  -2  11      945.91     1100.77     29.61 o
   0  -2  11     3025.41     3373.71     30.48 o
   1  -2  11      610.58      690.10      7.37 o
   2  -2  11      964.90     1172.17      8.57 o
   3  -2  11      604.75      740.24      3.76 o
   4  -2  11      141.53      153.96     79.80 o
  -4  -1  11      112.27       93.04     26.08 o
  -3  -1  11      343.50      367.52     83.80 o
  -2  -1  11      997.62     1107.91     94.31 o
  -1  -1  11      569.63      641.46     11.46 o
   0  -1  11     1129.73     1188.20     17.62 o
   1  -1  11      324.13      343.45      9.97 o
   2  -1  11      268.95      274.91     11.72 o
   3  -1  11      592.07      589.13     53.14 o
   4  -1  11      166.71      162.83     23.82 o
  -4   0  11      237.68      193.97     63.10 o
  -3   0  11      171.21      184.31     28.00 o
  -2   0  11      981.28     1176.14     37.24 o
  -1   0  11     1586.61     1737.50     18.78 o
   0   0  11      905.80      919.84     48.49 o
   1   0  11     2084.37     2140.68     27.86 o
   2   0  11     1607.27     1721.65    150.79 o
   3   0  11      510.36      562.95     84.12 o
   4   0  11      242.67      242.85     39.89 o
  -4   1  11      231.59      232.83     42.21 o
  -3   1  11      439.72      490.17     57.06 o
  -2   1  11      568.32      654.53     26.07 o
  -1   1  11     1421.74     1504.90     28.69 o
   0   1  11      757.48      745.31     30.21 o
   1   1  11      844.66      893.36     40.78 o
   2   1  11     1124.15     1219.37    101.10 o
   3   1  11       96.49      101.02     31.07 o
   4   1  11       92.18       92.78     16.74 o
  -4   2  11       44.80       49.73      7.76 o
  -3   2  11      477.04      554.85     62.81 o
  -2   2  11      438.54      456.74      8.85 o
  -1   2  11      620.02      638.27      9.10 o
   0   2  11     1927.11     1747.19    157.95 o
   1   2  11      565.55      557.95     23.06 o
   2   2  11      514.06      513.00     30.43 o
   3   2  11      115.67      130.23     11.19 o
  -4   3  11       81.27       95.54      2.44 o
  -3   3  11      353.49      329.62     60.73 o
  -2   3  11      685.72      722.71     37.29 o
  -1   3  11      222.04      220.92      4.25 o
   0   3  11      958.68      865.16     84.61 o
   1   3  11      259.90      263.84     13.06 o
   2   3  11       64.49       70.25      4.35 o
   3   3  11      108.23      111.14      6.30 o
  -3   4  11      101.92      113.13     20.10 o
  -2   4  11      434.13      433.46     32.12 o
  -1   4  11      310.68      302.55      9.02 o
   0   4  11      285.78      261.97     47.99 o
   1   4  11      264.69      264.25      6.74 o
   2   4  11       77.97       75.01      1.07 o
  -3   5  11      144.69      123.22      9.96 o
  -2   5  11      237.44      216.18     12.15 o
  -1   5  11      377.69      349.38     18.94 o
   0   5  11      194.88      208.36     10.57 o
   1   5  11      129.80      131.65      6.72 o
   2   5  11      100.28       94.11      3.08 o
  -1   6  11       64.02       56.24      2.98 o
   0   6  11       94.21       88.70      2.04 o
  -1  -7  12       88.41       88.47      8.76 o
   0  -7  12       93.35      105.54     13.58 o
   1  -7  12       78.74       74.18     12.16 o
   2  -7  12      146.67      130.16     25.07 o
  -2  -6  12       32.69       28.05      4.49 o
  -1  -6  12       63.53       66.76     12.89 o
   0  -6  12      277.01      324.27     27.83 o
   1  -6  12      112.95      101.97      7.84 o
   2  -6  12      213.15      218.79     31.50 o
   3  -6  12      265.15      212.62      4.34 o
  -3  -5  12       37.12       31.32      2.89 o
  -2  -5  12      206.37      203.76     46.26 o
  -1  -5  12      170.30      185.43     21.22 o
   0  -5  12      638.63      744.37     76.60 o
   1  -5  12      898.78     1017.55    124.13 o
   2  -5  12      244.30      247.97     31.95 o
   3  -5  12      475.92      524.86     48.25 o
  -3  -4  12       33.80       35.02      7.23 o
  -2  -4  12      269.98      284.67     49.39 o
  -1  -4  12      540.38      608.87     86.65 o
   0  -4  12      303.16      357.61     15.21 o
   1  -4  12     1046.38     1211.53    135.69 o
   2  -4  12      269.02      310.59      6.78 o
   3  -4  12      306.16      349.50      7.42 o
  -4  -3  12       68.31       53.43      7.88 o
  -3  -3  12      155.37      160.96     30.84 o
  -2  -3  12      308.65      382.88     48.97 o
  -1  -3  12     1674.30     1961.60    183.93 o
   0  -3  12      660.37      746.19     33.94 o
   1  -3  12      737.51      903.29      5.95 o
   2  -3  12      841.62     1038.19     11.38 o
   3  -3  12      244.22      251.95      2.37 o
   4  -3  12      179.87      195.51      3.10 o
  -4  -2  12       55.98       38.96     11.61 o
  -3  -2  12      307.02      313.19     82.02 o
  -2  -2  12      245.58      270.09     31.00 o
  -1  -2  12      456.64      529.55     30.49 o
   0  -2  12      395.92      426.42     10.46 o
   1  -2  12      297.72      317.19     16.27 o
   2  -2  12      902.45      958.30     54.40 o
   3  -2  12      530.98      626.03      3.43 o
   4  -2  12      135.78      139.56      2.68 o
  -4  -1  12       57.60       43.34     13.14 o
  -3  -1  12      282.31      332.06     48.18 o
  -2  -1  12      934.22     1063.46    107.21 o
  -1  -1  12      521.29      566.06     16.43 o
   0  -1  12     1391.12     1483.01     34.80 o
   1  -1  12     2245.65     2495.74     27.51 o
   2  -1  12      657.88      707.77     19.92 o
   3  -1  12      571.23      585.28      2.96 o
   4  -1  12      127.90      130.93     10.73 o
  -4   0  12      159.30      155.67     27.38 o
  -3   0  12      181.29      205.15     21.45 o
  -2   0  12      737.50      822.30     39.42 o
  -1   0  12      846.63      909.37     18.66 o
   0   0  12      878.20      915.53     44.58 o
   1   0  12     2677.79     2882.75    154.43 o
   2   0  12      460.34      504.63     18.69 o
   3   0  12      320.24      330.14      9.02 o
  -4   1  12      169.86      187.55     34.35 o
  -3   1  12      323.27      361.33     41.99 o
  -2   1  12      371.33      414.86     10.86 o
  -1   1  12     1993.90     2086.63     38.40 o
   0   1  12      872.55      838.63     68.48 o
   1   1  12      831.24      853.85      4.75 o
   2   1  12      339.91      351.50     23.84 o
   3   1  12       76.45       75.69     24.10 o
  -4   2  12      114.38      100.81     11.53 o
  -3   2  12      465.29      478.25     72.37 o
  -2   2  12      228.07      229.84      3.46 o
  -1   2  12     1058.98     1091.38     43.73 o
   0   2  12      730.32      691.51     60.42 o
   1   2  12      192.63      204.86      7.19 o
   2   2  12      367.17      388.82     29.65 o
   3   2  12      158.27      160.00     15.83 o
  -3   3  12      264.73      283.59     81.21 o
  -2   3  12      389.88      402.28     27.35 o
  -1   3  12      324.44      318.60      7.30 o
   0   3  12      407.47      374.45     32.26 o
   1   3  12      220.81      231.67      9.28 o
   2   3  12      127.73      125.90      4.55 o
   3   3  12      111.67      109.17     13.59 o
  -3   4  12      163.49      131.22     21.92 o
  -2   4  12      433.20      425.80     35.14 o
  -1   4  12      388.34      368.84     12.39 o
   0   4  12      240.59      230.02      4.05 o
   1   4  12      380.47      370.23      9.44 o
   2   4  12       96.72       87.65      2.66 o
  -2   5  12       88.87       93.62      5.58 o
  -1   5  12      265.30      257.93     15.50 o
   0   5  12       56.32       57.03      2.46 o
   1   5  12       86.63       84.61      1.44 o
  -1  -7  13       67.30       66.02      7.54 o
   0  -7  13       40.14       36.58      4.67 o
   1  -7  13       55.28       51.40      6.93 o
   2  -7  13      193.10      163.50     20.30 o
  -2  -6  13       39.89       38.72      7.71 o
  -1  -6  13      136.72      137.70     21.43 o
   0  -6  13      397.27      462.18     52.59 o
   1  -6  13      116.52      110.63     27.23 o
   2  -6  13      340.11      375.22     55.55 o
  -3  -5  13       31.26       23.85      4.61 o
  -2  -5  13      170.44      185.09     33.88 o
  -1  -5  13      110.23      123.30     21.54 o
   0  -5  13      536.31      633.48     63.86 o
   1  -5  13      325.34      371.86     24.31 o
   2  -5  13      271.92      265.19     21.05 o
   3  -5  13      348.09      273.38     11.81 o
  -3  -4  13       63.70       60.38      5.35 o
  -2  -4  13      461.45      526.66    111.51 o
  -1  -4  13      359.27      406.04     48.44 o
   0  -4  13      268.05      311.23     23.43 o
   1  -4  13      625.37      762.58      3.67 o
   2  -4  13      303.55      313.40      2.85 o
   3  -4  13      222.14      252.11     14.89 o
  -3  -3  13       94.94       85.22     21.21 o
  -2  -3  13      142.26      162.85     30.04 o
  -1  -3  13      362.73      418.66     41.68 o
   0  -3  13      317.53      347.06     13.29 o
   1  -3  13      799.53      890.46     17.87 o
   2  -3  13      950.06     1138.00     32.82 o
   3  -3  13      207.82      216.86      2.66 o
  -4  -2  13       49.70       29.19      5.22 o
  -3  -2  13      290.93      291.61     71.88 o
  -2  -2  13      160.42      185.32     13.92 o
  -1  -2  13      376.55      422.16     24.85 o
   0  -2  13     1506.62     1638.90     10.30 o
   1  -2  13      471.78      517.72      3.58 o
   2  -2  13      753.02      877.09     19.07 o
   3  -2  13      351.05      332.18      2.44 o
  -4  -1  13       43.61       29.00      6.02 o
  -3  -1  13      220.17      228.42     30.92 o
  -2  -1  13      566.97      634.18     30.27 o
  -1  -1  13      617.36      694.53     27.80 o
   0  -1  13     3145.40     3416.17    162.00 o
   1  -1  13     1145.03     1146.60     37.72 o
   2  -1  13      586.61      650.32      3.23 o
   3  -1  13      617.79      630.41      3.11 o
  -4   0  13      131.47      117.72     15.11 o
  -3   0  13      133.97      142.41     16.99 o
  -2   0  13     1000.23     1121.18     41.84 o
  -1   0  13      813.34      864.91     24.39 o
   0   0  13      754.78      766.99     40.97 o
   1   0  13      624.99      665.34      2.66 o
   2   0  13      188.02      209.67     12.25 o
   3   0  13      242.35      280.82     27.36 o
  -4   1  13      179.57      152.34     28.06 o
  -3   1  13      177.17      169.71     19.06 o
  -2   1  13      651.69      700.38     31.10 o
  -1   1  13     1094.01     1152.45     23.51 o
   0   1  13      392.44      389.68     31.98 o
   1   1  13      669.69      706.41      4.08 o
   2   1  13      521.80      576.04     24.74 o
   3   1  13      115.70      128.14     22.26 o
  -3   2  13      280.17      301.84     31.86 o
  -2   2  13      247.74      265.87      8.41 o
  -1   2  13      370.70      394.42     17.58 o
   0   2  13      416.32      414.09     38.53 o
   1   2  13      205.58      207.42      2.78 o
   2   2  13      307.68      312.68     29.99 o
   3   2  13       73.79       79.06      8.89 o
  -3   3  13      261.50      245.14     65.40 o
  -2   3  13      436.29      439.48     31.16 o
  -1   3  13      252.24      242.62     10.64 o
   0   3  13      731.78      661.94     52.32 o
   1   3  13      308.14      303.00     14.04 o
   2   3  13      148.74      140.78      4.74 o
  -3   4  13       87.32       65.51     23.18 o
  -2   4  13      388.35      358.11     12.16 o
  -1   4  13      173.89      157.39      6.37 o
   0   4  13      198.99      187.06      1.92 o
   1   4  13      213.97      220.11     11.60 o
   2   4  13       32.93       35.34      1.36 o
  -2   5  13      121.51       96.89      6.10 o
  -1   5  13      103.29       89.12      7.52 o
   0   5  13       29.58       30.61      2.43 o
   1   5  13       94.56       89.06      3.07 o
  -1  -7  14       89.55       66.65      8.77 o
   0  -7  14       37.12       28.02      1.68 o
   1  -7  14      129.39       92.53      1.85 o
  -2  -6  14       33.97       26.51      2.06 o
  -1  -6  14      150.02      155.03     23.61 o
   0  -6  14      218.70      212.43     30.27 o
   1  -6  14      143.61      146.33     27.02 o
   2  -6  14      254.75      260.58     37.34 o
  -2  -5  14      110.36       95.36     18.66 o
  -1  -5  14       55.66       61.72     13.71 o
   0  -5  14      270.11      310.29     34.06 o
   1  -5  14      272.17      291.78     21.76 o
   2  -5  14      181.02      159.20     15.12 o
   3  -5  14      341.69      327.69     36.40 o
  -3  -4  14       37.85       34.27      6.63 o
  -2  -4  14      166.72      180.09     37.72 o
  -1  -4  14      214.29      253.83     23.93 o
   0  -4  14      374.73      423.46     37.16 o
   1  -4  14      851.11      989.77    115.98 o
   2  -4  14      202.69      216.78     22.04 o
   3  -4  14      266.36      277.58      8.27 o
  -3  -3  14       34.03       27.74      2.97 o
  -2  -3  14       45.82       54.62      7.59 o
  -1  -3  14      573.75      655.93     53.69 o
   0  -3  14      260.72      294.15     12.39 o
   1  -3  14      595.98      696.35     14.53 o
   2  -3  14      638.21      707.68     49.86 o
   3  -3  14      226.30      217.23      2.76 o
  -3  -2  14      211.65      202.22     26.24 o
  -2  -2  14      265.92      326.72     19.30 o
  -1  -2  14     1660.62     1924.81    136.88 o
   0  -2  14     1278.74     1366.55     89.95 o
   1  -2  14      523.29      580.94     14.35 o
   2  -2  14      974.97     1089.77     82.03 o
   3  -2  14      180.51      200.19      2.58 o
  -3  -1  14      269.47      285.62     34.35 o
  -2  -1  14      487.21      522.99     37.73 o
  -1  -1  14      456.90      507.04      8.62 o
   0  -1  14      759.40      787.57     40.21 o
   1  -1  14      409.91      439.26      7.52 o
   2  -1  14      479.67      467.34      2.54 o
   3  -1  14      290.00      305.60      2.41 o
  -3   0  14      234.73      261.37     30.12 o
  -2   0  14      800.15      857.65     39.07 o
  -1   0  14      448.58      478.94      6.26 o
   0   0  14      602.39      629.38     42.80 o
   1   0  14      919.66      986.54     15.45 o
   2   0  14      229.75      239.52     13.65 o
   3   0  14      180.67      200.14      7.67 o
  -3   1  14      140.39      143.88     16.54 o
  -2   1  14      225.23      243.62     14.16 o
  -1   1  14      506.65      536.93     15.38 o
   0   1  14      269.46      271.34     24.43 o
   1   1  14      519.72      551.06      4.62 o
   2   1  14      271.99      266.70     12.42 o
   3   1  14       75.95       70.46      4.91 o
  -3   2  14      278.55      298.76     35.60 o
  -2   2  14      163.82      180.85      8.02 o
  -1   2  14      693.92      698.13     29.72 o
   0   2  14      572.52      483.05     85.55 o
   1   2  14      234.80      234.50      5.88 o
   2   2  14      351.07      353.24     21.02 o
  -3   3  14      291.86      251.13     61.89 o
  -2   3  14      270.03      258.84     16.43 o
  -1   3  14      261.31      238.36      8.10 o
   0   3  14      503.22      446.42     38.51 o
   1   3  14      118.40      119.70      4.41 o
   2   3  14      128.35      117.00     18.54 o
  -2   4  14      155.52      120.31      3.98 o
  -1   4  14       58.70       45.87      6.73 o
   0   4  14      195.02      194.14      1.93 o
   1   4  14      134.83      129.31      2.85 o
  -1   5  14      139.78      111.54      5.35 o
   0   5  14       92.56       87.71      1.41 o
   0  -7  15       48.17       37.26      5.29 o
  -1  -6  15       74.09       70.56      6.90 o
   0  -6  15      161.83      161.69     15.68 o
   1  -6  15       95.76       84.31      7.56 o
   2  -6  15      279.49      238.36     29.38 o
  -2  -5  15       75.98       71.29     14.94 o
  -1  -5  15       90.65       96.86     17.20 o
   0  -5  15      375.04      407.90     33.46 o
   1  -5  15      142.39      157.33     17.00 o
   2  -5  15      183.79      196.32     31.26 o
  -3  -4  15        4.25        3.11      1.77 o
  -2  -4  15      148.21      157.57     27.38 o
  -1  -4  15      138.85      157.03      8.09 o
   0  -4  15      294.18      340.22     12.43 o
   1  -4  15      662.14      709.65      2.46 o
   2  -4  15      251.37      221.08      4.33 o
   3  -4  15      242.37      254.17     17.90 o
  -3  -3  15       65.98       61.09     18.71 o
  -2  -3  15      408.16      500.88     52.74 o
  -1  -3  15      666.60      746.45     85.15 o
   0  -3  15      244.36      275.72     16.58 o
   1  -3  15      795.07      975.97     61.56 o
   2  -3  15      311.17      312.45     14.87 o
   3  -3  15      104.12      104.90      2.44 o
  -3  -2  15      191.30      167.79     41.97 o
  -2  -2  15      214.29      247.69     20.97 o
  -1  -2  15      559.62      632.42     36.88 o
   0  -2  15      566.08      623.59     20.82 o
   1  -2  15      569.44      661.11     23.06 o
   2  -2  15      490.46      559.44      8.16 o
   3  -2  15      180.99      172.84      2.16 o
  -3  -1  15      291.84      286.24     36.77 o
  -2  -1  15      282.21      313.33     18.15 o
  -1  -1  15      269.83      301.49     13.82 o
   0  -1  15      857.69      929.52     68.38 o
   1  -1  15      340.22      360.99     17.28 o
   2  -1  15      247.91      256.62      2.12 o
   3  -1  15      346.17      370.94      2.66 o
  -3   0  15       96.00      101.73     11.90 o
  -2   0  15      371.94      411.71     28.33 o
  -1   0  15      274.80      299.37      6.94 o
   0   0  15      529.31      530.62     46.80 o
   1   0  15      595.54      592.46     35.76 o
   2   0  15      142.78      149.67      2.33 o
   3   0  15      242.91      224.00      2.30 o
  -3   1  15       75.72       77.70      8.70 o
  -2   1  15      334.48      367.25     16.23 o
  -1   1  15      602.45      614.99     20.05 o
   0   1  15      218.61      212.36     19.41 o
   1   1  15      611.08      623.57      2.86 o
   2   1  15      217.69      239.45      8.33 o
  -3   2  15      213.65      194.30     20.83 o
  -2   2  15      199.58      205.52     12.55 o
  -1   2  15      621.03      540.27      3.05 o
   0   2  15      269.08      247.50     46.91 o
   1   2  15      288.84      305.31      3.92 o
   2   2  15      252.18      260.98     17.48 o
  -2   3  15       97.15       85.96      7.25 o
  -1   3  15      239.71      213.65      4.44 o
   0   3  15      307.79      277.81     17.85 o
   1   3  15      136.25      131.35      5.32 o
   2   3  15      112.48       98.82     25.37 o
  -1   4  15      137.19      111.05      4.76 o
   0   4  15      123.91      109.74      9.99 o
   1   4  15      107.95       96.46      3.09 o
  -1  -6  16       86.28       71.16      4.12 o
   0  -6  16       77.71       76.32      5.51 o
   1  -6  16       92.39       91.18     14.97 o
  -2  -5  16       56.74       38.03      4.12 o
  -1  -5  16       87.52       83.41     15.75 o
   0  -5  16      355.82      345.89     24.92 o
   1  -5  16      165.96      139.56     16.36 o
   2  -5  16      160.75      142.71     31.98 o
  -2  -4  16      185.42      173.69     28.21 o
  -1  -4  16       82.26       82.42     15.21 o
   0  -4  16      362.55      407.21     36.76 o
   1  -4  16      357.15      419.29     20.77 o
   2  -4  16      119.44      114.98     10.69 o
  -3  -3  16       74.62       51.33      8.92 o
  -2  -3  16      221.06      242.43     44.33 o
  -1  -3  16      395.61      468.33     29.37 o
   0  -3  16      356.87      398.88     28.53 o
   1  -3  16      410.56      471.37     28.92 o
   2  -3  16      238.11      247.68      4.68 o
  -3  -2  16      106.59       81.49     16.28 o
  -2  -2  16       74.47       80.00      3.94 o
  -1  -2  16      451.99      507.15     41.34 o
   0  -2  16      375.00      384.71     41.16 o
   1  -2  16      220.71      228.74      4.30 o
   2  -2  16      675.90      811.16     36.78 o
   3  -2  16      207.22      203.00      2.76 o
  -3  -1  16      153.20      136.02     17.32 o
  -2  -1  16      181.24      190.84     14.11 o
  -1  -1  16      312.14      347.09      8.46 o
   0  -1  16      698.02      717.46     79.26 o
   1  -1  16      182.87      197.21      8.11 o
   2  -1  16      410.04      455.69      3.00 o
   3  -1  16      148.18      143.13      2.09 o
  -3   0  16       91.58       90.91     12.44 o
  -2   0  16      367.62      381.46     31.15 o
  -1   0  16      152.37      152.60      1.43 o
   0   0  16      562.20      562.29     52.92 o
   1   0  16      381.98      375.21     17.20 o
   2   0  16      187.44      182.91      1.99 o
  -3   1  16       94.22       86.51     11.59 o
  -2   1  16      399.24      402.36     19.69 o
  -1   1  16      352.09      367.55     17.20 o
   0   1  16      373.20      371.83     50.94 o
   1   1  16      514.18      482.46      2.67 o
   2   1  16      225.15      205.92     17.83 o
  -2   2  16      175.25      160.91      6.12 o
  -1   2  16      375.94      322.75      3.17 o
   0   2  16      245.42      198.23     41.34 o
   1   2  16      181.19      175.06      5.57 o
   2   2  16      158.44      167.49     16.60 o
  -2   3  16      141.47      114.07      3.40 o
  -1   3  16      157.67      131.84      9.49 o
   0   3  16      282.67      282.50      2.86 o
   1   3  16       99.01       95.77      1.48 o
   0  -6  17       71.67       60.12      6.16 o
  -1  -5  17      103.34      113.43     26.97 o
   0  -5  17      239.76      240.89     26.86 o
   1  -5  17       90.80       78.05      8.32 o
  -2  -4  17      136.84      124.46     17.12 o
  -1  -4  17      121.70      122.14     13.68 o
   0  -4  17      175.31      175.22     26.30 o
   1  -4  17      200.09      211.42     35.32 o
   2  -4  17      142.14      117.94     10.16 o
  -2  -3  17      143.86      131.92     13.93 o
  -1  -3  17      265.52      268.24     15.02 o
   0  -3  17      132.08      132.09     14.21 o
   1  -3  17      680.90      752.26    100.76 o
   2  -3  17      330.58      367.68     19.61 o
  -3  -2  17       69.62       52.05      6.29 o
  -2  -2  17      106.53      113.84      5.12 o
  -1  -2  17      431.21      462.76     43.07 o
   0  -2  17      174.05      184.10     21.35 o
   1  -2  17      412.19      451.33      1.98 o
   2  -2  17      312.73      328.63     32.72 o
  -3  -1  17      133.72      108.68     13.91 o
  -2  -1  17       91.82       80.79      7.01 o
  -1  -1  17      284.76      287.98     16.70 o
   0  -1  17      404.14      398.68     49.64 o
   1  -1  17      206.79      203.46     11.68 o
   2  -1  17      235.40      233.07      2.61 o
  -3   0  17      138.74      116.95      9.98 o
  -2   0  17      257.11      261.53     27.94 o
  -1   0  17      269.73      285.75     14.33 o
   0   0  17      554.03      543.11     54.03 o
   1   0  17      426.02      433.85      6.76 o
   2   0  17      201.46      192.66      2.06 o
  -2   1  17      248.75      226.50     12.44 o
  -1   1  17      280.86      242.25     15.65 o
   0   1  17      192.87      178.51     26.70 o
   1   1  17      345.90      360.42      2.93 o
   2   1  17       88.07       92.35      2.32 o
  -2   2  17      126.13      107.75      8.62 o
  -1   2  17      394.73      324.40     15.52 o
   0   2  17      196.37      165.37     21.76 o
   1   2  17      188.58      197.80      2.59 o
  -1   3  17      136.98       98.95     14.41 o
   0   3  17       93.77       79.48      2.42 o
  -1  -5  18       43.47       36.62      9.29 o
   0  -5  18      112.66      101.05     23.62 o
   1  -5  18       91.98       85.90     15.58 o
  -1  -4  18       50.00       43.82      5.36 o
   0  -4  18      330.20      338.47     69.81 o
   1  -4  18      296.43      287.34     64.79 o
  -2  -3  18      148.11      130.76     12.66 o
  -1  -3  18      123.33      121.56      8.43 o
   0  -3  18      257.75      268.41     56.71 o
   1  -3  18      403.37      418.99     49.20 o
   2  -3  18      102.30       85.80      7.04 o
  -2  -2  18       86.53       74.94      7.97 o
  -1  -2  18      248.60      247.21     20.62 o
   0  -2  18      159.95      156.36     21.54 o
   1  -2  18      193.28      196.83     21.48 o
   2  -2  18      165.82      158.71      7.37 o
  -2  -1  18      116.91      107.51      9.48 o
  -1  -1  18      309.93      327.27     26.36 o
   0  -1  18      446.55      449.16     52.61 o
   1  -1  18      220.79      238.05     27.73 o
   2  -1  18      288.04      303.41      2.87 o
  -2   0  18      194.41      169.48      9.25 o
  -1   0  18      148.58      147.16      7.86 o
   0   0  18      436.08      442.20     65.30 o
   1   0  18      225.73      207.09      2.09 o
  -2   1  18      283.90      225.51     18.77 o
  -1   1  18      225.86      218.00     21.58 o
   0   1  18      206.80      172.15     31.35 o
   1   1  18      192.13      174.82      2.54 o
  -1   2  18      169.67      135.74     10.76 o
   0   2  18       37.53       32.66      2.18 o
  -1  -4  19      102.76       89.87      9.78 o
   0  -4  19      285.55      250.54     43.28 o
   1  -4  19      121.20      101.33     22.21 o
  -1  -3  19       91.91       85.50      8.74 o
   0  -3  19      100.09       95.41     22.00 o
   1  -3  19      164.39      154.59      8.55 o
  -2  -2  19       91.61       70.71      6.18 o
  -1  -2  19      258.25      238.29     17.85 o
   0  -2  19      143.05      141.51     24.01 o
   1  -2  19      249.23      256.48     28.44 o
  -2  -1  19       82.14       70.80      6.40 o
  -1  -1  19      306.41      303.86     16.83 o
   0  -1  19      318.51      311.34     49.90 o
   1  -1  19      145.48      132.50     22.75 o
  -1   0  19      129.23      123.08     10.90 o
   0   0  19      226.39      199.16     30.36 o
   1   0  19       63.89       44.91      1.66 o
  -1   1  19       71.86       55.85      8.15 o
   0   1  19      138.58       93.38     17.72 o
   0  -3  20      111.91       95.24     14.24 o
  -1  -2  20      230.99      186.58     12.63 o
   0  -2  20      112.68       86.89     19.06 o
  -1  -1  20      158.27      130.02     12.36 o
   0  -1  20       87.46       64.52     12.50 o
 
